# Supplementary material for: Altered anti-viral immune responses in monocytes in overweight heavy drinkers
Source: iScience. 2023 Jun 15;26(7):107133. doi: 10.1016/j.isci.2023.107133 (PMC10268809; doi:10.1016/j.isci.2023.107133)
Supplement: Table S3. Number of cells for each cluster within each patient treatment sample, related to Figure 2 [file mmc2.xlsx]

## Sheet: SuppTable3
	Supplemental Table 3: Number of cells for each cluster within each patient treatment sample, related to Figure 2
	Patient	Disease	Weight	Challenge_1	Challenge_2	B_cell	CD14_ Mono	CD14_ Mono	CD16_ Mono	DC_cell	NK_cell	T_cell1	T_cell2	T_cell3	T_cell4	T_cell5	T_cell6	T_cell7	T_cell8	Total
	P50_102	HC	Lean	Basal	Basal	122	394	238	101	50	111	193	170	102	122	96	150	78	64	1991
	P50_102	HC	Lean	Basal	LPS	125	79	86	53	24	94	151	140	129	90	78	62	72	45	1228
	P50_102	HC	Lean	Poly	Basal	76	117	125	43	21	71	87	96	75	74	51	55	36	31	958
	P50_102	HC	Lean	Poly	LPS	212	126	140	75	42	183	316	297	256	225	256	228	171	106	2633
	P50_42	HC	Lean	Basal	Basal	76	133	154	14	9	69	169	54	99	118	79	73	27	38	1112
	P50_42	HC	Lean	Basal	LPS	94	70	55	14	8	76	203	67	84	135	64	71	24	38	1003
	P50_42	HC	Lean	Poly	Basal	82	150	80	19	3	87	204	57	95	142	79	66	27	45	1136
	P50_42	HC	Lean	Poly	LPS	95	75	68	9	7	81	207	65	126	143	72	70	26	42	1086
	P50_94	HC	Lean	Basal	Basal	45	36	85	36	9	42	39	96	55	43	23	20	20	14	563
	P50_94	HC	Lean	Basal	LPS	11	6	15	10	9	10	39	59	31	23	20	15	20	2	270
	P50_94	HC	Lean	Poly	Basal	34	46	49	28	13	25	38	86	28	29	20	15	24	18	453
	P50_94	HC	Lean	Poly	LPS	32	6	13	9	4	21	30	75	48	47	23	17	32	9	366
	P50_36	HC	Overweight	Basal	Basal	5	21	13	7	3	2	8	17	13	4	9	3	24	3	132
	P50_36	HC	Overweight	Basal	LPS	21	3	9	9	2	9	20	63	51	28	13	9	36	2	275
	P50_36	HC	Overweight	Poly	Basal	21	24	30	10	1	2	18	55	37	28	17	6	35	5	289
	P50_36	HC	Overweight	Poly	LPS	19	12	13	6	0	4	12	28	34	13	11	10	38	0	200
	P50_49	HC	Overweight	Basal	Basal	100	59	87	22	4	70	97	65	97	89	63	43	50	23	869
	P50_49	HC	Overweight	Basal	LPS	139	39	44	26	5	98	194	110	128	87	97	78	67	33	1145
	P50_49	HC	Overweight	Poly	Basal	114	54	65	32	9	103	155	117	82	81	79	76	48	23	1038
	P50_49	HC	Overweight	Poly	LPS	136	34	36	22	15	113	230	146	124	169	83	64	75	36	1283
	P50_78	HC	Overweight	Basal	Basal	28	12	30	11	3	30	42	98	57	35	43	20	27	16	452
	P50_78	HC	Overweight	Basal	LPS	29	1	13	2	6	45	61	84	74	49	39	16	33	10	462
	P50_78	HC	Overweight	Poly	Basal	29	18	16	17	5	48	65	89	91	49	57	28	29	29	570
	P50_78	HC	Overweight	Poly	LPS	10	5	14	4	2	13	25	53	58	31	28	13	24	7	287
	MH_39	HD	Lean	Basal	Basal	6	10	17	2	4	23	44	46	40	24	38	42	37	9	342
	MH_39	HD	Lean	Basal	LPS	21	2	10	1	3	12	39	40	49	43	31	8	24	7	290
	MH_39	HD	Lean	Poly	Basal	7	8	16	1	0	5	15	21	22	19	29	2	17	1	163
	MH_39	HD	Lean	Poly	LPS	17	4	11	5	4	14	56	45	42	50	32	15	31	7	333
	MH_42	HD	Lean	Basal	Basal	12	10	23	5	4	5	40	32	87	75	31	10	24	15	373
	MH_42	HD	Lean	Basal	LPS	19	5	13	5	5	9	45	38	90	64	51	8	30	25	407
	MH_42	HD	Lean	Poly	Basal	23	13	26	4	4	11	62	47	100	79	45	25	25	28	492
	MH_42	HD	Lean	Poly	LPS	28	4	16	2	6	14	83	56	95	77	63	19	27	33	523
	MH_58	HD	Lean	Basal	Basal	64	235	161	37	5	141	219	154	83	131	143	119	57	73	1622
	MH_58	HD	Lean	Basal	LPS	58	179	154	26	3	134	247	154	65	110	102	78	36	58	1404
	MH_58	HD	Lean	Poly	Basal	48	248	163	20	3	122	295	154	74	129	95	114	48	44	1557
	MH_58	HD	Lean	Poly	LPS	40	257	137	26	3	127	182	124	58	98	87	59	30	47	1275
	MH_37	HD	Overweight	Basal	Basal	3	7	14	4	1	5	38	37	28	24	19	6	11	4	201
	MH_37	HD	Overweight	Basal	LPS	9	3	10	3	1	11	44	56	46	42	25	11	26	12	299
	MH_37	HD	Overweight	Poly	Basal	7	8	25	7	2	12	38	48	44	36	17	12	23	12	291
	MH_37	HD	Overweight	Poly	LPS	9	4	17	3	3	6	32	50	42	29	20	13	22	15	265
	MH_64	HD	Overweight	Basal	Basal	64	89	114	45	15	141	200	152	109	129	117	80	67	49	1371
	MH_64	HD	Overweight	Basal	LPS	88	144	141	72	21	168	283	248	162	154	155	134	136	84	1990
	MH_64	HD	Overweight	Poly	Basal	111	248	195	80	22	193	354	271	159	189	173	185	173	79	2432
	MH_64	HD	Overweight	Poly	LPS	186	212	162	78	23	214	426	381	227	273	266	269	247	145	3109
	P50_133	HD	Overweight	Basal	Basal	37	56	108	31	12	47	49	110	45	22	37	29	52	33	668
	P50_133	HD	Overweight	Basal	LPS	43	29	45	18	4	42	56	92	57	24	23	29	54	31	547
	P50_133	HD	Overweight	Poly	Basal	53	107	126	28	12	80	58	129	54	34	36	49	48	43	857
	P50_133	HD	Overweight	Poly	LPS	49	55	54	18	4	50	47	88	42	25	19	34	46	35	566
						2657	3457	3236	1100	418	2993	5555	4760	3794	3734	3054	2558	2334	1528	41178
