# Supplementary material for: Altered anti-viral immune responses in monocytes in overweight heavy drinkers
Source: iScience. 2023 Jun 15;26(7):107133. doi: 10.1016/j.isci.2023.107133 (PMC10268809; doi:10.1016/j.isci.2023.107133)
Supplement: Table S5. Differentially expressed genes in response to PolyI:C, related to Figure 4 [file mmc3.xlsx]

## Sheet: SuppTable5
	Supplemental Table 5: Differentially Expressed Genes in response to PolyI:C, related to Figure 4
	Supplemental Table 5: Differentially Expressed Genes in response to PolyI:C in CD14 Monocyte 1																				Supplemental Table 5: Differentially Expressed Genes in response to PolyI:C in CD14 Monocyte 2
	CD14 Monocyte 1 - HC Lean					CD14 Monocyte 1 - HC Overweight					CD14 Monocyte 1 - HD Lean					CD14 Monocyte 1 - HD Overweight					CD14 Monocyte 2 - HC Lean					CD14 Monocyte 2 - HC Overweight					CD14 Monocyte 2 - HD Lean					CD14 Monocyte 2 - HD Overweight
	gene	avg_logFC	p_val	p_val_adj		gene	avg_logFC	p_val	p_val_adj		gene	avg_logFC	p_val	p_val_adj		gene	avg_logFC	p_val	p_val_adj		gene	avg_logFC	p_val	p_val_adj		gene	avg_logFC	p_val	p_val_adj		gene	avg_logFC	p_val	p_val_adj		gene	avg_logFC	p_val	p_val_adj
	KCNJ2	-6.31364	2.76233e-12	2.9428e-09		GCH1	-6.14017	1.95615e-08	2.81462e-05		IL20	-6.45184	1.01905e-09	1.28472e-05		EGR3	-7.58293	3.66709e-13	4.54206e-10		CCL20	-5.1959	2.13981e-12	6.00017e-09		GREM1	-5.7012	4.83344e-07	0.000225129		HEY1	-6.98714	2.82853e-08	1.04261e-05		CXCL10	-8.21256	2.27823e-19	1.98288e-16
	ACOD1	-5.95877	5.00012e-09	2.90552e-06		FFAR2	-5.67902	9.09281e-07	0.000572392		UPB1	-6.04067	4.45937e-09	1.87398e-05		TFPI2	-7.35006	2.34351e-11	1.3194e-08		PTGS2	-4.8436	6.09433e-11	8.46096e-08		G0S2	-5.54836	1.17484e-13	1.20386e-09		ANKRD1	-6.62853	4.44283e-07	0.000112589		HEY1	-7.02667	1.15919e-12	4.55636e-10
	IL1A	-5.79806	2.68744e-15	6.87125e-12		EGR3	-5.20526	2.22845e-05	0.00641283		KCNK5	-5.97754	9.61725e-09	2.36069e-05		CCL20	-6.92646	2.35094e-16	1.07439e-12		CCL4	-4.81291	4.2751e-19	5.34174e-15		HEY1	-5.06794	5.43827e-05	0.0129595		CCL8	-6.57702	6.19325e-07	0.000144874		TFPI2	-6.54542	1.09971e-09	2.23332e-07
	CCL4	-5.69559	4.83191e-17	4.90566e-13		IL6	-5.00248	7.87977e-05	0.0168862		ADORA2A	-5.43569	2.15783e-06	0.000777251		CXCL6	-6.88825	1.68222e-09	4.43318e-07		EGR3	-4.54103	0.000128699	0.0349584		STEAP4	-4.87267	0.000198167	0.0344172		CSF2	-6.10221	9.48291e-06	0.00160208		EPOP	-6.4523	5.39781e-09	9.67695e-07
	PTGS2	-5.69316	3.11208e-14	6.63081e-11		F3	-3.7267	1.71941e-11	1.73179e-07		CCL15	-5.43569	2.15783e-06	0.000777251		PLD1	-6.80428	6.36407e-09	1.48727e-06		CCL4L2	-4.49731	1.40461e-13	5.8502e-10		EGR3	-4.83112	0.000245058	0.0405017		CXCL11	-5.84546	3.33878e-05	0.00483487		IL6	-6.24986	3.57351e-08	5.51179e-06
	CXCL2	-5.59625	5.46748e-14	8.73703e-11		IL1RN	-3.60422	3.07695e-06	0.00147576		RRAD	-5.33854	4.70623e-06	0.00134844		IL6	-6.72224	3.58072e-17	4.43508e-13		CXCL1	-4.30486	4.19306e-11	6.54904e-08		ZC3H12A	-4.7941	1.64726e-09	2.41135e-06		IL1B	-5.58374	1.23413e-17	7.50597e-14		CCL4	-6.21574	6.59347e-30	8.03414e-26
	CCL4L2	-5.47933	7.04301e-16	3.00126e-12		IL1A	-3.49119	1.28262e-10	6.45925e-07		SLC24A4	-5.33854	4.70623e-06	0.00134844		CCL15	-6.70259	2.84458e-08	5.25866e-06		IL1A	-4.18156	2.32652e-14	1.45349e-10		PDE4B	-4.38848	1.348e-07	7.26996e-05		CCL4	-5.57696	1.2215e-17	7.50597e-14		NFKBIZ	-5.64516	1.86957e-24	4.55614e-21
	CCL20	-5.43136	9.08915e-12	8.93813e-09		CXCL1	-3.34464	1.56448e-09	3.93936e-06		GPR31	-5.23438	1.02873e-05	0.00231594		NR4A1	-6.62142	2.63624e-08	4.94734e-06		CXCL3	-4.12861	1.75834e-11	3.66174e-08		CXCL1	-3.63135	5.48487e-12	1.87345e-08		CCL4L2	-5.4682	2.73121e-17	1.10741e-13		PTGS2	-5.61212	1.51035e-24	4.55614e-21
	CCL3	-5.3802	2.43629e-15	6.87125e-12		RNF144B	-3.04594	1.44157e-08	2.41991e-05		MBNL3	-5.23438	1.02873e-05	0.00231594		SCN1B	-6.37545	1.76167e-07	2.66098e-05		HEY1	-3.81475	1.63239e-05	0.00657958		IL1A	-3.62483	1.61165e-12	8.25728e-09		INHBA	-5.40896	2.8815e-12	2.92088e-09		APOL3	-5.5897	2.00584e-05	0.00165143
	G0S2	-5.32034	7.67469e-17	4.90566e-13		CXCL8	-3.04432	4.51508e-07	0.000387588		DLL1	-5.1221	2.25449e-05	0.00424215		MFSD2A	-6.32897	2.60226e-16	1.07439e-12		IL1B	-3.69513	2.99939e-09	3.12311e-06		BCL11A	-3.49411	0.00021409	0.036563		TNFAIP6	-5.33679	1.44771e-14	2.51571e-11		CCL20	-5.58689	3.53327e-24	7.17549e-21
	F3	-5.31841	1.61868e-10	1.47809e-07		SERPINB9	-3.0186	1.22416e-08	2.41991e-05		G0S2	-5.02391	9.3096e-09	2.36069e-05		PTGS2	-6.22068	5.82306e-15	1.44249e-11		CCL3	-3.66496	2.40103e-12	6.00017e-09		CCL4	-3.4057	4.58704e-10	9.40067e-07		TMEM88	-5.33324	0.000103546	0.0127225		CCL3L3	-5.58417	9.30844e-26	4.3323e-22
	CCL3L3	-5.07179	4.30631e-14	7.86454e-11		CXCL6	-2.98151	3.33726e-05	0.00840322		CAMK1G	-5.00033	4.9555e-05	0.00761878		KCNJ2	-6.00628	4.36891e-15	1.35283e-11		NFKBIZ	-3.66146	2.46476e-11	4.39959e-08		IL1B	-3.29322	1.5464e-09	2.41135e-06		CXCL1	-5.2734	1.27435e-16	3.87531e-13		CCL4L2	-5.47566	1.06663e-25	4.3323e-22
	IL1B	-4.87627	7.42131e-13	9.4874e-10		CCL4	-2.92354	4.6178e-07	0.000387588		NKX3-1	-5.00033	4.9555e-05	0.00761878		TNFSF15	-5.79984	1.45954e-05	0.00130999		ANKRD1	-3.58025	1.31877e-07	9.69299e-05		F3	-3.27354	6.53183e-11	1.67329e-07		KLF5	-5.26901	0.000111773	0.0131039		CXCL6	-5.36472	7.58247e-05	0.0053813
	IL6	-4.86342	1.02693e-07	4.10257e-05		IL1B	-2.84446	1.12192e-06	0.000627778		CITED4	-4.92977	2.57911e-07	0.000183426		C11orf96	-5.7666	1.25639e-05	0.00113636		CCL3L3	-3.56136	1.54556e-09	1.75562e-06		CCL3	-2.94226	1.35539e-08	1.38887e-05		ST3GAL4	-5.26901	0.000111773	0.0131039		ANKRD22	-5.25858	0.000150235	0.00963283
	EGR3	-4.64555	1.41593e-07	5.32389e-05		PDE4B	-2.82643	9.68697e-07	0.000573925		GPX3	-4.86734	0.000109305	0.0131239		F3	-5.72991	1.31907e-14	2.723e-11		PMAIP1	-3.3543	1.94219e-08	1.67601e-05		HS3ST3B1	-2.92691	3.32403e-05	0.0089635		NOCT	-5.20269	0.000116389	0.0132313		INHBA	-5.2449	3.89026e-21	3.95023e-18
	TNFAIP6	-4.5419	1.48547e-12	1.72639e-09		CCL20	-2.80873	4.06115e-08	5.11299e-05		PDZK1IP1	-4.86734	0.000109305	0.0131239		FSCN1	-5.70122	2.22297e-05	0.00178791		CXCL2	-3.33466	9.62505e-07	0.000546659		CCL20	-2.84019	2.14359e-09	2.74567e-06		UPB1	-5.20269	0.000116389	0.0132313		CXCL3	-5.20655	1.90376e-23	3.3139e-20
	RNF144B	-4.538	6.50206e-13	9.23581e-10		CXCL3	-2.80493	2.10019e-07	0.000235035		F3	-4.79749	2.46465e-08	3.88398e-05		PDSS1	-5.70122	2.22297e-05	0.00178791		PDE4B	-3.12016	1.64343e-08	1.57959e-05		PALM2AKAP2	-2.82357	6.75063e-05	0.0154438		CCL3	-5.18986	2.91423e-16	7.08974e-13		CCL3	-5.02428	2.15839e-22	2.92221e-19
	CXCL3	-4.39626	2.54832e-10	2.03611e-07		KCNJ2	-2.62709	0.000140374	0.0261823		CCL20	-4.77208	1.6233e-08	2.92356e-05		PDGFA	-5.66374	2.61269e-05	0.00208779		TRAF1	-3.11736	1.26468e-09	1.58022e-06		CXCL3	-2.73983	4.70034e-08	3.44031e-05		IL23A	-5.13513	0.000113819	0.0131857		UPB1	-5.00245	0.000413796	0.0227122
	CXCL1	-4.15048	7.23476e-08	3.18928e-05		SOD2	-2.62569	4.30831e-06	0.00188666		IL1A	-4.73517	1.12351e-08	2.36069e-05		LAMP3	-5.57258	5.00106e-05	0.00360134		TNF	-3.1083	1.5663e-07	0.000108727		CXCL8	-2.72816	5.55571e-07	0.000247519		HCAR2	-5.05332	0.000127905	0.0140165		CHI3L1	-4.96941	0.000720434	0.035255
	NFKBIZ	-3.89947	1.92634e-10	1.64176e-07		CXCL2	-2.61813	3.91228e-07	0.000387588		ABCA6	-4.72082	0.000242101	0.0243903		FABP4	-5.50372	6.92441e-05	0.00484552		CCL23	-3.05595	0.000138522	0.0366586		REL	-2.71283	2.73404e-08	2.33464e-05		TRAF1	-5.03529	6.40937e-13	7.0876e-10		CXCL1	-4.94046	1.30744e-22	1.99139e-19
	MFSD2A	-3.8671	1.91989e-06	0.000570787		TNFAIP8	-2.55101	6.1389e-07	0.000475623		CSF3	-4.72082	0.000242101	0.0243903		C22orf42	-5.39239	0.000135413	0.00864548		RNF144B	-3.01614	2.01202e-08	1.67601e-05		CCL4L2	-2.66555	1.78138e-07	9.12688e-05		ARHGEF6	-5.00418	0.000186949	0.0187937		CXCL2	-4.93759	5.7941e-22	7.06011e-19
	AC010980.1	-3.84506	1.54117e-06	0.000492557		CCL3	-2.52029	4.88634e-06	0.00201227		TSLP	-4.72082	0.000242101	0.0243903		IGHM	-5.34871	0.000162546	0.00996681		TNFAIP6	-2.99714	1.10012e-06	0.000572749		BIRC3	-2.64482	2.35057e-08	2.18966e-05		CCL3L3	-4.94457	1.58759e-15	3.21856e-12		DLL1	-4.91068	0.00070252	0.034517
	IFIT2	-3.77834	2.39529e-09	1.53107e-06		CD83	-2.4891	6.85506e-07	0.000493173		RNF144B	-4.67029	5.28732e-08	7.40636e-05		CSF3	-5.32998	0.000205149	0.0119294		ZC3H12A	-2.79762	4.33742e-07	0.000285243		TNFAIP6	-2.58005	1.28528e-07	7.26996e-05		CCL20	-4.91984	7.4619e-14	1.13458e-10		LIF	-4.91068	0.00070252	0.034517
	PMAIP1	-3.73812	4.59551e-10	3.26383e-07		DENND4A	-2.45764	0.000178119	0.0326184		CBR3	-4.55773	0.000538937	0.0424649		EPOP	-5.31193	0.000214183	0.0121135		ZC3H12C	-2.67349	8.14473e-06	0.0037692		TRAF1	-2.57089	5.66418e-08	3.86939e-05		CKB	-4.86316	0.000173654	0.0177506		E2F7	-4.90953	0.000638799	0.0321643
	NLRP3	-3.70897	4.71339e-08	2.152e-05		TNFAIP6	-2.45474	7.86803e-07	0.000528312		CCL18	-4.55773	0.000538937	0.0424649		HEY1	-5.28085	2.16153e-11	1.31485e-08		CXCL8	-2.65114	9.54595e-07	0.000546659		RCAN1	-2.5431	0.000130235	0.0251795		CCL23	-4.73562	0.000272887	0.0253389		IL1A	-4.79113	3.70856e-21	3.95023e-18
	TNF	-3.7035	1.14303e-08	5.62019e-06		SLC2A6	-2.45376	4.99471e-06	0.00201227		MID2	-4.55773	0.000538937	0.0424649		CXCL10	-5.24446	2.71111e-14	4.79712e-11		TNFAIP3	-2.6019	6.78142e-07	0.000423669		ZC3H12C	-2.45978	1.10835e-07	7.09826e-05		GEMIN7	-4.73562	0.000272887	0.0253389		IL1B	-4.67457	1.24057e-20	1.1628e-17
	CXCL8	-3.54429	1.15974e-07	4.49278e-05		G0S2	-2.44268	2.30917e-06	0.0011629		SLCO4A1	-4.55773	0.000538937	0.0424649		CCL4	-5.21885	1.73616e-11	1.13179e-08		MYC	-2.52526	0.000204825	0.0482886		TNFAIP8	-2.42118	3.53754e-07	0.000172615		PDE4B	-4.64233	9.17622e-10	5.58098e-07		F3	-4.64465	5.75636e-19	4.67608e-16
	CD83	-3.53736	3.34538e-09	2.03654e-06		EREG	-2.378	6.23508e-06	0.00241537		FLT1	-4.54453	4.29226e-06	0.00128839		NR4A3	-5.17523	1.10802e-10	4.4173e-08		DNAAF1	-2.45748	0.000100501	0.0292037		NFKBIA	-2.35535	8.21698e-07	0.000336797		TNIP3	-4.59189	2.86742e-11	2.17996e-08		PDE4B	-4.62594	8.60834e-16	4.99489e-13
	TRAF1	-3.4977	3.46855e-10	2.60835e-07		RIN2	-2.35993	2.09067e-06	0.00110828		CCL4	-4.49766	6.92622e-08	7.93808e-05		GCH1	-5.15721	6.12276e-14	9.47957e-11		HS3ST3B1	-2.40033	1.04016e-05	0.00448165		SOCS3	-2.30642	5.13203e-05	0.0125209		ADORA2A	-4.58228	0.000518687	0.0429205		DNAAF1	-4.56788	1.15179e-11	3.50863e-09
	PDE4B	-3.49429	2.0881e-09	1.40496e-06		GBP2	-2.34686	4.08993e-06	0.00187245		CLEC12A	-4.46412	5.13293e-06	0.00143802		FAM186B	-5.12018	0.000544265	0.0258286		IRAK2	-2.39441	9.00163e-06	0.00401698		NFKBIZ	-2.27755	6.08893e-07	0.000259972		CD80	-4.58228	0.000518687	0.0429205		TNFAIP3	-4.32536	9.32455e-19	7.10123e-16
	SERPINB9	-3.36598	1.92966e-08	9.13656e-06		CCL4L2	-2.27477	3.68785e-05	0.00905953		TNFAIP6	-4.42538	6.741e-08	7.93808e-05		SPAG1	-5.12018	0.000544265	0.0258286		BIRC3	-2.32651	5.82246e-08	4.54697e-05		RNF144B	-2.27501	8.87237e-07	0.000349674		CKAP2L	-4.58228	0.000518687	0.0429205		TNF	-4.17732	5.35758e-18	3.62678e-15
	SCN1B	-3.35109	0.000287432	0.0390908		MARCKS	-2.25213	1.95903e-05	0.00580335		KCNJ2	-4.41172	2.23295e-06	0.000781967		LIF	-5.11258	0.000543196	0.0258286		GRAMD1A	-2.29026	0.00015508	0.0395453		EREG	-2.22115	6.28258e-06	0.00214592		GZMA	-4.58228	0.000518687	0.0429205		G0S2	-4.17505	4.07943e-18	2.92399e-15
	BCL2A1	-3.3044	6.38136e-09	3.54683e-06		NFKBIA	-2.25035	1.24391e-05	0.0041762		SCN1B	-4.37384	4.04791e-06	0.0012758		SPTY2D1OS	-5.11258	0.000543196	0.0258286		ARL5B	-2.25286	0.000199646	0.0479727		WTAP	-2.1434	4.56797e-06	0.00173363		SELENOP	-4.58228	0.000518687	0.0429205		MFSD2A	-4.02509	8.33052e-14	3.90413e-11
	HEY1	-3.29579	1.85827e-05	0.00356076		TNFAIP2	-2.23638	6.80072e-06	0.00253692		INHBA	-4.35825	1.01675e-06	0.000457791		IL1B	-5.09633	4.15803e-11	1.98082e-08		IER3	-2.21233	1.30568e-06	0.000627482		BTG2	-2.13487	4.73951e-06	0.00173449		SH3PXD2B	-4.58228	0.000518687	0.0429205		TRAF1	-3.95974	5.14603e-17	3.30023e-14
	MN1	-3.26135	0.000193493	0.0283459		REL	-2.20193	1.05887e-05	0.00367757		IL1B	-4.33085	1.63689e-07	0.000147402		CXCL1	-5.09079	6.65738e-12	5.15364e-09		PNRC1	-2.19997	1.22055e-06	0.000610032		EHD1	-2.13487	1.48232e-05	0.00479748		TNFSF15	-4.57234	4.0628e-05	0.00574649		BCL11A	-3.95763	3.35749e-10	7.57611e-08
	TNFAIP3	-3.22321	6.65863e-09	3.54683e-06		EHD1	-2.18923	8.5261e-06	0.00306696		HCAR2	-4.33065	8.31775e-08	8.73849e-05		SLC1A2	-5.036	0.0007569	0.0334331		NFKBIA	-2.14335	1.07073e-06	0.000572749		IRF1	-2.10314	1.49819e-05	0.00479748		CXCL3	-4.4682	1.18807e-13	1.60574e-10		PMAIP1	-3.92572	6.95705e-14	3.39086e-11
	UPB1	-3.21845	0.000290557	0.0390999		CFLAR	-2.1445	1.66952e-05	0.00525482		LAMP3	-4.29848	3.4834e-06	0.00112603		RND1	-5.02642	0.000743418	0.0330179		KANK1	-2.10561	0.000116676	0.0323972		PNRC1	-2.09613	5.85809e-06	0.00206992		CSF1	-4.46703	3.42807e-08	1.15831e-05		GCH1	-3.91014	4.36181e-12	1.51853e-09
	CYB5D1	-3.09274	3.32233e-05	0.00581817		BIRC3	-2.12384	1.34633e-05	0.00437427		CCL4L2	-4.2877	1.83699e-07	0.000154393		TCHH	-4.98249	0.000864999	0.0366914		SOCS3	-2.09413	2.34262e-05	0.00887003		TNIP3	-2.01492	1.93107e-05	0.00581989		CXCL2	-4.39947	4.24737e-13	5.1665e-10		GJB2	-3.88543	5.93982e-11	1.44753e-08
	ZC3H12A	-3.05432	8.65536e-09	4.426e-06		SAMSN1	-2.11098	1.93647e-05	0.00580335		CXCL1	-4.15983	1.48207e-07	0.000143727		TSLP	-4.98249	0.000864999	0.0366914		EHD1	-2.05122	2.24625e-05	0.00877089		SOD2	-1.93658	0.000175802	0.0310593		IL1A	-4.37631	3.37233e-12	3.15547e-09		BIRC3	-3.86953	6.60355e-16	4.02321e-13
	DNAAF1	-3.04701	6.08496e-06	0.00149596		PNRC1	-2.0958	2.34739e-05	0.00656749		CCL3L3	-4.1455	2.61892e-07	0.000183426		TSHZ2	-4.97415	0.00098822	0.0406648		DUSP2	-1.97842	9.1415e-05	0.027196		TNFAIP3	-1.93051	2.16844e-05	0.00634857		G0S2	-4.37294	5.42976e-12	4.71769e-09		MN1	-3.77247	5.33423e-05	0.00396327
	ZBTB10	-2.91779	1.38641e-05	0.00295398		CCL2	-2.09152	8.37775e-05	0.0175793		CCL3	-4.1125	4.14041e-07	0.000248562		CLEC12A	-4.95975	1.56286e-09	4.20816e-07		TNFAIP2	-1.961	6.85296e-05	0.0214069		PDGFB	-1.92715	0.000171368	0.0308072		MFSD2A	-4.33979	1.97434e-09	1.04417e-06		ACOD1	-3.76395	1.87585e-07	2.53969e-05
	RIPK2	-2.9077	1.65271e-06	0.000513961		SNX10	-2.05898	0.000322401	0.0484661		MFSD2A	-4.05918	3.09704e-06	0.00104932		BCL2A1	-4.93319	7.82737e-13	8.07915e-10		NLRP3	-1.95775	0.000107396	0.0304981		IER3	-1.9015	7.34313e-05	0.0163576		NFKBIZ	-4.18534	8.86304e-12	7.18734e-09		TNFAIP6	-3.69022	1.47828e-15	8.18763e-13
	PELI1	-2.86523	4.96837e-07	0.000176432		PLAUR	-2.05873	2.87405e-05	0.00742242		EBI3	-4.0532	1.52265e-06	0.000619227		ADORA2A	-4.91485	0.00126437	0.0484844		PTGER4	-1.93257	0.000159965	0.0399752		NFKB1	-1.89588	2.98781e-05	0.00827463		PTGER4	-4.15054	8.5853e-09	3.86784e-06		EGR3	-3.59088	8.50608e-10	1.81836e-07
	TNFAIP2	-2.85819	9.52943e-08	3.92981e-05		PSMA6	-2.03577	7.75836e-05	0.0168862		TMEM120B	-4.01532	1.67565e-05	0.00330077		TNFAIP6	-4.90996	3.79904e-12	3.36107e-09		TNIP3	-1.8969	5.62482e-05	0.0184308		TNFAIP2	-1.88371	4.18181e-05	0.0104515		KCNJ2	-4.11064	6.65855e-07	0.00014999		RNF144B	-3.56111	1.38417e-14	7.33312e-12
	PTGER4	-2.78115	3.52748e-07	0.000128844		IL7R	-2.02416	2.73209e-05	0.00738403		CXCL2	-4.00503	4.12709e-07	0.000248562		CCL4L2	-4.85618	1.21652e-10	4.566e-08		DUSP1	-1.88094	3.60141e-05	0.0128571		IRAK2	-1.88335	9.62389e-05	0.020545		CXCL8	-4.03109	3.91745e-11	2.80305e-08		NLRP3	-3.5001	4.90454e-14	2.49008e-11
	ARL5B	-2.74826	2.71542e-06	0.00077142		LCP2	-2.01352	5.18984e-05	0.0124457		TNIP3	-3.98446	1.62914e-06	0.00064183		CCL3	-4.83368	1.14124e-10	4.4173e-08		ICAM1	-1.87793	4.53274e-05	0.0153072		IL7R	-1.85496	1.92474e-05	0.00581989		EGR3	-3.99719	6.19472e-05	0.00819049		GBP2	-3.43122	2.42747e-11	6.72245e-09
	KANK1	-2.73879	3.21579e-05	0.00570981		ATP2B1	-1.99809	7.75917e-05	0.0168862		CXCL3	-3.98255	4.0627e-07	0.000248562		DNAAF1	-4.73901	7.79652e-12	5.68046e-09		TNFAIP8	-1.86742	2.90279e-05	0.0106677		PLEK	-1.8492	6.78221e-05	0.0154438		ELOVL7	-3.99719	6.19472e-05	0.00819049		GBP5	-3.42197	1.08518e-09	2.23332e-07
	CLEC12A	-2.72988	3.56609e-05	0.00605412		IRAK2	-1.9428	9.27472e-05	0.0190643		TRAF1	-3.94226	6.90286e-07	0.00037325		GBP1	-4.70537	5.81792e-13	6.55098e-10		WTAP	-1.71774	0.000140825	0.0366586		ICAM1	-1.83026	3.90056e-05	0.00999225		TFPI2	-3.98701	5.6845e-08	1.72866e-05		ZBTB10	-3.41136	1.86963e-11	5.29802e-09
	RIN2	-2.69744	3.93132e-06	0.00103031		NFKBIZ	-1.94147	5.39844e-05	0.0126449		BCL2A1	-3.92087	6.20129e-07	0.000355362		PDE4B	-4.67995	8.39951e-14	1.15596e-10		RAB42	3.70144	4.18624e-05	0.0145297		CXCL2	-1.80526	0.000100237	0.0209618		TNFRSF4	-3.96955	7.2726e-05	0.00951224		NR4A3	-3.4045	4.70823e-11	1.1952e-08
	BIRC3	-2.68121	8.42245e-08	3.58909e-05		MTF1	-1.88457	0.00025123	0.0421732		NLRP3	-3.88507	1.87511e-06	0.00071635		NLRP3	-4.64978	2.0984e-12	1.99929e-09		ZNF503	4.16221	1.56476e-05	0.00651722		CCL3L3	-1.78424	0.000164663	0.0301305		PTGS2	-3.92645	1.26773e-10	8.56706e-08		IRAK2	-3.3751	1.22091e-13	5.31314e-11
	INHBA	-2.67127	5.42538e-07	0.000187454		NLRP3	-1.88206	7.23858e-05	0.0165698		PDE4B	-3.86728	1.33797e-06	0.000581648		CCL3L3	-4.59968	1.60885e-10	5.53533e-08		TMEM121B	5.72123	0.000183993	0.0450784		TNF	-1.78225	0.000133062	0.0252498		ACOD1	-3.92405	3.56911e-07	9.23715e-05		GRAMD2B	-3.36738	1.17574e-05	0.00104572
	SOCS3	-2.66244	8.89034e-07	0.00029909		WTAP	-1.88203	0.000114897	0.0226911		PTGS2	-3.86114	7.10558e-07	0.00037325		CXCL3	-4.57143	2.76116e-10	9.24316e-08		SDS	6.46388	5.75272e-05	0.0184308		SLAMF7	-1.73004	8.49066e-05	0.0185114		RNF144B	-3.89915	4.30643e-09	2.09534e-06		DUSP5	-3.33924	1.63695e-05	0.00139485
	FSCN1	-2.65746	0.000356519	0.046987		NFKB1	-1.86263	0.000135334	0.0257186		ELOVL7	-3.824	3.38511e-05	0.00584605		IL1A	-4.48297	1.06697e-10	4.4173e-08		CXCL11	8.51138	8.76936e-05	0.0267252		KDM6B	-1.71094	0.000116253	0.0229086		PTX3	-3.89491	1.43887e-08	6.25087e-06		TNIP3	-3.32849	1.08795e-13	4.90986e-11
	SOD2	-2.62965	1.10775e-05	0.00250224		ICAM1	-1.84156	0.000120738	0.023386		AC010980.1	-3.77651	4.28514e-06	0.00128839		NFKBIZ	-4.39227	1.33112e-10	4.71064e-08							ARRDC4	-1.70956	0.000224531	0.0377176		AK4	-3.87476	2.86327e-05	0.0043536		SCN1B	-3.30759	2.03293e-05	0.0016625
	DUSP1	-2.61714	5.20469e-06	0.00133073		TNFAIP3	-1.84012	0.000193612	0.0342115		EGR3	-3.77236	4.13751e-05	0.00686337		IL23A	-4.36897	4.46543e-07	5.70194e-05							ETS2	-1.69821	0.000114005	0.022906		F3	-3.84688	1.97115e-09	1.04417e-06		CXCL8	-3.29742	4.80536e-12	1.58252e-09
	NR4A1	-2.61489	7.94119e-05	0.0125333		TRAF1	-1.83249	9.92089e-05	0.0199846		IL24	-3.76891	7.68134e-07	0.000387355		CXCL2	-4.31341	3.57986e-10	1.13693e-07							KANK1	-1.69089	0.00011335	0.022906		EHD1	-3.77079	2.42628e-09	1.22972e-06		CCL23	-3.2672	2.91186e-05	0.0022891
	FFAR2	-2.57458	1.44876e-05	0.00298724		ITGB8	-1.82161	0.000233131	0.0397982		DUSP8	-3.70708	2.69595e-05	0.00478703		G0S2	-4.23832	1.28202e-10	4.67031e-08							PTGS2	-1.67738	0.000155846	0.0290355		SERPINB9	-3.73749	1.67536e-08	7.02727e-06		PTGER4	-3.23091	4.65777e-12	1.57653e-09
	WTAP	-2.54992	1.99663e-06	0.000580113		ACSL1	-1.80985	0.000219269	0.0380772		GRAMD2B	-3.70708	2.69595e-05	0.00478703		TNF	-4.17988	8.31671e-10	2.45264e-07							SPP1	-1.63147	0.000256869	0.0411271		ZC3H12A	-3.73508	1.79791e-08	7.05477e-06		ZC3H12A	-3.19418	2.0187e-12	7.68685e-10
	AK4	-2.53683	0.000118803	0.0180807		NFE2L2	-1.762	0.000262117	0.0425813		GJB2	-3.66679	4.74928e-05	0.00757901		GADD45B	-4.15952	7.90545e-11	3.49703e-08							MARCHF1	1.81038	0.000306547	0.0475938		IL1R2	-3.72741	0.00019225	0.0190124		REL	-3.16381	3.58285e-12	1.32294e-09
	IFIT3	-2.53623	1.11567e-05	0.00250224		RASGEF1B	-1.74773	0.000299013	0.0456312		MN1	-3.64141	9.61324e-07	0.000448867		RNF144B	-4.14573	8.63092e-12	5.93903e-09							IRF2BP2	1.86932	3.51031e-05	0.0092231		JAG1	-3.70167	3.34552e-07	8.84672e-05		EGR1	-3.13782	8.70929e-05	0.00599564
	ZC3H12C	-2.53278	0.000197339	0.0283459		DNAJB6	-1.74396	0.000294978	0.0456312		PNPLA1	-3.64141	9.61324e-07	0.000448867		DUSP16	-4.12843	4.70286e-06	0.00048577							DOK2	3.75457	2.86381e-05	0.00815151		GRAMD1A	-3.68165	5.29574e-07	0.000126811		GPR132	-3.12374	1.40965e-08	2.35295e-06
	GRAMD1A	-2.51025	1.25921e-05	0.00277546		TNIP1	-1.74153	0.000261584	0.0425813		CXCL8	-3.60454	7.54426e-06	0.00190221		CYB5D1	-4.12503	1.493e-08	3.08206e-06							CCL22	4.44781	3.53278e-08	2.78464e-05		GEM	-3.67943	2.11433e-06	0.000401854		SERPINB9	-3.1057	1.12364e-11	3.50863e-09
	B4GALT5	-2.49011	1.68855e-06	0.000513961		PDE4DIP	-1.70998	0.000285288	0.0448972		KANK1	-3.59253	1.42281e-05	0.00294054		AC010980.1	-4.10538	5.84444e-12	4.82595e-09							RSAD2	4.77775	2.85801e-09	3.254e-06		SOCS3	-3.59569	3.27837e-08	1.13938e-05		SOD2	-3.04642	5.3239e-11	1.32391e-08
	PDGFB	-2.48855	8.54247e-06	0.00198558		BTG2	-1.70855	0.000332155	0.049198		HCAR3	-3.58217	8.95777e-05	0.0111813		IFIT2	-4.06345	2.29373e-08	4.50956e-06							RDH10	4.8399	0.000295512	0.0465863		TNFAIP3	-3.56443	8.146e-10	5.21515e-07		EHD1	-3.02	4.2412e-12	1.51853e-09
	HS3ST3B1	-2.46208	2.81812e-06	0.000783193		GPRIN3	1.79621	0.000339056	0.0494924		CD40	-3.54969	8.01066e-05	0.0105044		ACOD1	-4.05487	4.44053e-08	7.63894e-06							BAG4	4.86737	0.000254574	0.0411271		NLRP3	-3.55259	5.06479e-08	1.57969e-05		ZC3H12C	-3.01346	5.63465e-12	1.8068e-09
	ETS2	-2.46012	3.94908e-06	0.00103031		NCOR1	2.13702	0.000188768	0.0339513		MAFF	-3.5298	1.08421e-05	0.00239801		OASL	-3.99995	5.27019e-08	8.942e-06							APOBEC3A	5.9311	1.31032e-07	7.26996e-05		RIPK2	-3.5123	3.17936e-08	1.13746e-05		WTAP	-3.00048	1.56436e-11	4.53852e-09
	IRAK2	-2.44644	2.69594e-05	0.00492356		THBD	3.44327	0.000272113	0.0435035		PTX3	-3.52206	8.16553e-05	0.0105044		GBP2	-3.87823	2.22928e-11	1.31485e-08												TNF	-3.43178	1.62738e-09	9.4264e-07		KANK1	-2.96148	1.37522e-11	4.08707e-09
	GPR84	-2.4428	0.000195217	0.0283459		TRIM44	5.24086	2.78587e-05	0.00738403		CSF2	-3.52107	8.78241e-06	0.00213601		RGS16	-3.8668	2.87284e-05	0.00227741												ZBTB10	-3.42107	1.41227e-06	0.000281621		ARL5B	-2.96048	3.71331e-11	1.00548e-08
	NFKBIA	-2.43413	3.11032e-06	0.000846007		SPP1	6.61162	2.07633e-10	6.97093e-07		SLC2A6	-3.51745	1.02491e-05	0.00231594		TRAF1	-3.77759	5.66845e-10	1.71242e-07												IL6	-3.40165	0.000346804	0.0310185		PNRC1	-2.95787	3.97598e-11	1.0532e-08
	TNFAIP8	-2.42837	1.04966e-06	0.000344074							NFKBIZ	-3.5111	5.99077e-06	0.00161191		TMEM88	-3.77745	4.99976e-05	0.00360134												IRAK2	-3.40143	1.24363e-07	3.51803e-05		NFKBIA	-2.93363	6.5259e-11	1.55918e-08
	STX11	-2.361	2.66888e-05	0.00492356							DRAM1	-3.43109	1.71486e-05	0.00332604		SOD2	-3.76908	1.44103e-07	2.23107e-05												BIRC3	-3.3918	6.9042e-09	3.2301e-06		PTX3	-2.92449	1.18112e-07	1.65424e-05
	EHD1	-2.33864	5.97023e-06	0.00149596							C11orf96	-3.41474	0.000234202	0.0243903		GRAMD1A	-3.75785	1.10859e-10	4.4173e-08												BCL2A1	-3.3307	3.94933e-08	1.2642e-05		TNFAIP8	-2.90887	4.6811e-11	1.1952e-08
	RASGEF1B	-2.33724	1.29432e-05	0.0028045							TMEM26	-3.41474	0.000234202	0.0243903		KANK1	-3.75132	4.07953e-11	1.98082e-08												MYC	-3.27982	4.71109e-05	0.00643884		MYC	-2.8773	9.20605e-07	0.000104837
	ICAM1	-2.29467	6.99743e-06	0.00168783							RIPK2	-3.4137	9.54727e-06	0.00227099		INHBA	-3.75083	2.50509e-11	1.34905e-08												KANK1	-3.27168	9.25292e-07	0.000194056		GRAMD1A	-2.84939	4.45488e-09	8.35119e-07
	MAFF	-2.28486	2.90123e-05	0.00522384							CASP5	-3.37827	3.16287e-06	0.00104932		GJB2	-3.70905	8.94536e-07	0.00010757												PMAIP1	-3.25971	7.80909e-07	0.000166649		IL24	-2.84088	0.00070012	0.034517
	GCH1	-2.27729	0.000369075	0.0476591							GEM	-3.37653	7.14833e-06	0.00183916		RIPK2	-3.69994	6.10527e-11	2.80074e-08												TNFAIP8	-3.18653	1.74316e-08	7.05477e-06		KCNJ2	-2.83416	1.14181e-07	1.61778e-05
	REL	-2.26764	8.39763e-06	0.00198558							CYB5D1	-3.34378	0.000123425	0.0146794		PTGER4	-3.6958	3.41108e-11	1.7604e-08												SDC4	-3.11208	1.02664e-06	0.000211662		CSF1	-2.7582	2.58656e-10	5.94665e-08
	PTGER2	-2.23108	1.68473e-05	0.00331348							IL6	-3.33083	4.38201e-05	0.00717455		CXCL8	-3.68042	5.56234e-07	6.9591e-05												WTAP	-3.09683	2.31962e-08	8.81746e-06		CYB5D1	-2.75472	0.000164419	0.0103805
	DUSP2	-2.16149	8.90675e-05	0.0138858							TNFAIP3	-3.32404	1.54955e-05	0.00310083		TNFRSF4	-3.654	1.42094e-06	0.000167617												SERPINB2	-3.06176	3.71857e-08	1.22251e-05		ETV3	-2.73032	2.94399e-09	5.69405e-07
	NBN	-2.12263	6.35123e-05	0.0101493							NEU4	-3.31225	6.29035e-06	0.00165213		CD83	-3.64496	2.39577e-08	4.63656e-06												SOD2	-3.00582	1.54935e-07	4.28325e-05		DDIT4	-2.71751	3.04687e-06	0.000301838
	SLC2A6	-2.10499	1.88739e-05	0.00356076							AMZ1	-3.30259	0.000479566	0.0395156		HCAR2	-3.61239	2.0259e-06	0.000228116												DUSP5	-2.93218	0.000112036	0.0131039		GBP1	-2.71618	1.79228e-10	4.1998e-08
	IER3	-2.08686	5.76429e-05	0.00944753							NR4A1	-3.29992	0.000257294	0.0253415		KBTBD8	-3.59385	0.000145972	0.00922452												B4GALT5	-2.92225	7.31672e-07	0.000161819		DUSP2	-2.68643	2.19055e-07	2.8701e-05
	PLEK	-2.07033	1.43205e-05	0.00298724							C22orf42	-3.24306	1.2479e-05	0.0026665		CD274	-3.53597	6.08952e-06	0.000598609												NFKBIA	-2.92119	1.03148e-07	3.06023e-05		GEM	-2.67503	4.86343e-07	5.98595e-05
	KDM6B	-2.06428	1.89402e-05	0.00356076							MMP10	-3.24306	1.2479e-05	0.0026665		BIRC3	-3.51814	8.42807e-09	1.86411e-06												MSANTD3	-2.89268	3.23587e-05	0.00480014		IER3	-2.67179	1.92945e-09	3.792e-07
	PNRC1	-2.04689	3.59913e-05	0.00605412							CD83	-3.23853	1.99231e-05	0.00380561		TNFAIP3	-3.47665	1.06386e-07	1.75693e-05												EREG	-2.88927	1.20375e-07	3.4863e-05		PIM3	-2.6075	6.42623e-10	1.4237e-07
	GBP2	-1.96673	0.00015875	0.0238761							MPZL1	-3.21924	0.000317119	0.0293964		TNIP3	-3.45456	3.25187e-10	1.05994e-07												CXCL9	-2.87737	2.50346e-06	0.000461395		HCAR3	-2.55552	4.81169e-06	0.000461657
	PIM3	-1.94698	5.89061e-05	0.00953235							ICAM1	-3.2073	1.32173e-05	0.00277717		GBP3	-3.44717	1.54333e-05	0.00134892												DDIT4	-2.83271	0.000549949	0.0451999		AC010980.1	-2.5479	7.52839e-09	1.31048e-06
	DENND5A	-1.93177	0.000365055	0.047621							TNFAIP8	-3.20653	2.42697e-05	0.00449952		JAG1	-3.4469	1.52616e-09	4.20067e-07												ZC3H12C	-2.80329	1.35339e-06	0.000274378		IFIT2	-2.54239	3.38446e-07	4.34102e-05
	SLC11A2	-1.91165	0.000202557	0.0287722							PTGER4	-3.16266	7.46224e-05	0.0101157		UPB1	-3.44594	0.00036122	0.0184879												REL	-2.7919	4.61142e-07	0.000114476		EREG	-2.52951	1.16182e-08	1.96622e-06
	SNX10	-1.91004	0.000283072	0.0389118							AK4	-3.16266	0.000288585	0.0275621		GBP5	-3.44256	2.26118e-09	5.71572e-07												TNFAIP2	-2.79087	3.20494e-07	8.6633e-05		PDGFB	-2.52623	9.12263e-10	1.91654e-07
	ETV3	-1.89692	0.000390343	0.0499014							NBPF11	-3.11878	3.78653e-05	0.0063649		TIFA	-3.43528	3.11009e-08	5.58283e-06												KDM6B	-2.78774	1.9353e-06	0.000373666		SDC4	-2.52153	3.40001e-09	6.4733e-07
	NFKB2	-1.88026	0.000331863	0.0441931							GCH1	-3.11861	0.00029999	0.0284359		NFKBIA	-3.40818	3.03797e-07	4.07202e-05												CD274	-2.78074	0.000301153	0.0273375		ETS2	-2.51265	1.70254e-09	3.4009e-07
	SAMSN1	-1.7807	0.000282884	0.0389118							SERPINB9	-3.10632	7.23483e-05	0.00991407		TJP2	-3.4017	1.55283e-05	0.00134892												IFIT2	-2.7648	1.02327e-05	0.00170507		GBP4	-2.49536	4.97235e-05	0.00374001
	C5AR2	1.87844	0.000183716	0.0273096							TJP2	-3.10535	0.00026514	0.0257529		NBN	-3.38545	9.10026e-10	2.6213e-07												CXCL10	-2.75795	6.35835e-07	0.00014593		HS3ST3B1	-2.49392	1.65671e-08	2.69159e-06
	NFXL1	2.40117	0.000105656	0.0162736							FSCN1	-3.09532	0.000389391	0.0336237		SERPINB9	-3.3817	4.58699e-09	1.11401e-06												ICAM1	-2.75634	7.56323e-07	0.000164284		RIPK2	-2.48297	5.40035e-09	9.67695e-07
	IER5L	2.43619	5.59554e-05	0.00929004							TNFRSF9	-3.09387	4.86989e-05	0.00761878		PMAIP1	-3.33384	4.69403e-10	1.45351e-07												STX11	-2.74344	3.20571e-06	0.000573445		LCP2	-2.46231	4.56984e-09	8.4369e-07
	CEBPA	3.04458	3.50095e-05	0.00604814							ANKRD33B	-3.08699	8.81037e-06	0.00213601		ENKUR	-3.3317	0.000636408	0.0294125												IER3	-2.74059	5.31679e-07	0.000126811		SLC2A6	-2.45426	9.99735e-09	1.71574e-06
	PRELID3A	5.7202	0.000231904	0.0325787							BIRC3	-3.06838	3.55883e-05	0.00606299		MARCKS	-3.31294	7.49095e-07	9.09636e-05												GCH1	-2.73885	0.000184394	0.0186914		ATP2B1	-2.42647	1.53731e-08	2.53137e-06
	ZCCHC24	6.08667	1.67011e-05	0.00331348							LAMB3	-3.05318	0.000343818	0.0311152		PIM3	-3.28843	1.09493e-09	3.08224e-07												DRAM1	-2.73329	2.79614e-06	0.000507646		KDM6B	-2.40463	7.27064e-09	1.28395e-06
	PDE1B	6.40093	1.55812e-05	0.00316175							ZC3H12A	-3.04648	7.97556e-05	0.0105044		PHACTR1	-3.27246	2.22671e-07	3.24472e-05												TRIP10	-2.67322	0.00010209	0.0127225		AK4	-2.39188	6.52804e-07	7.87566e-05
											TNF	-3.02524	6.64275e-05	0.00930502		NBPF9	-3.26273	2.73087e-06	0.000297792												ETV3	-2.66185	3.69305e-06	0.000641747		ICAM1	-2.38718	1.88954e-08	3.02947e-06
											ACOD1	-3.01662	0.000287433	0.0275621		ACSL1	-3.21421	4.00192e-07	5.16331e-05												NBN	-2.61655	3.55848e-06	0.000627324		CD83	-2.37831	5.14778e-08	7.74392e-06
											ARL5B	-3.00849	6.33497e-05	0.00907556		PDGFB	-3.19596	2.22312e-08	4.44121e-06												SLC2A6	-2.6046	2.00772e-05	0.00313101		AOAH	-2.37601	0.000488227	0.0262073
											NFKBIA	-3.00197	6.28068e-05	0.00907556		ZC3H12A	-3.18525	1.75083e-09	4.51787e-07												PELI1	-2.60411	4.84752e-06	0.000830496		PALM2AKAP2	-2.35356	7.16266e-07	8.4735e-05
											TNFAIP2	-3.00192	6.17926e-05	0.00907556		SLC2A6	-3.16401	2.98996e-09	7.40672e-07												PNRC1	-2.6017	1.76125e-06	0.000345545		S100B	-2.35065	0.000607632	0.03085
											IRAK2	-2.9778	6.509e-05	0.0092201		SNX10	-3.15011	7.10004e-09	1.59893e-06												HS3ST3B1	-2.53952	0.000103406	0.0127225		NBN	-2.32926	2.13621e-08	3.38048e-06
											PALM2AKAP2	-2.97739	0.000513269	0.041747		SLAMF7	-3.12978	6.79124e-09	1.55771e-06												PLEK	-2.53909	2.38961e-06	0.000447187		SAV1	-2.32009	4.7839e-08	7.28647e-06
											IL15RA	-2.93146	1.50418e-05	0.00305859		TNFAIP2	-3.12308	7.09194e-07	8.69711e-05												NR4A3	-2.52827	0.000135594	0.0145962		TNFAIP2	-2.31734	6.6735e-08	9.91666e-06
											AEN	-2.92744	0.000187548	0.0202087		HCAR3	-3.11463	1.37818e-07	2.18847e-05												IL18	-2.52511	0.000146571	0.0156393		GADD45B	-2.30895	2.52846e-06	0.000256745
											ACSL1	-2.92377	7.82159e-05	0.0104901		CCL23	-3.09429	0.000111402	0.00733949												AC010980.1	-2.48196	2.65187e-05	0.00408321		ACSL1	-2.2845	1.53842e-07	2.10625e-05
											ICAM4	-2.88715	3.00584e-05	0.00526313		CSF1	-3.09429	0.000111402	0.00733949												STAT5A	-2.45725	0.0002347	0.0226579		RCAN1	-2.27561	4.99134e-06	0.000475152
											ZC3H12C	-2.86418	0.000143847	0.0166374		AK4	-3.08108	1.90259e-07	2.80541e-05												CLIC4	-2.41832	5.95206e-05	0.00804454		HSD11B1	-2.27382	0.00106126	0.0479028
											EHD1	-2.86295	0.000125362	0.0147704		DDX58	-3.06893	0.000175017	0.0105745												ARL5B	-2.37415	0.000110569	0.0131039		ELOVL7	-2.27252	5.91865e-06	0.000542246
											SOCS3	-2.86263	8.13108e-05	0.0105044		PTGER2	-3.06823	5.23581e-09	1.24713e-06												PIM3	-2.37174	1.97546e-05	0.00312072		FFAR2	-2.24061	9.39046e-07	0.000105947
											GRAMD1A	-2.86145	0.000241443	0.0243903		DUSP2	-3.0374	9.44013e-09	2.01596e-06												ACSL1	-2.36496	1.27883e-05	0.00210213		B4GALT5	-2.19917	8.19213e-08	1.18835e-05
											NR4A2	-2.83655	0.00036566	0.0321755		MN1	-3.00258	0.000229608	0.0125838												ATP2B1	-2.34796	1.32349e-05	0.00214652		SNX10	-2.1991	1.25438e-07	1.73689e-05
											SLC40A1	-2.83642	0.0003659	0.0321755		IRAK2	-2.99667	2.2077e-08	4.44121e-06												IL7R	-2.32697	2.99606e-05	0.00449926		NFKB2	-2.19685	7.86204e-07	9.21143e-05
											CLEC4E	-2.80159	0.000227964	0.0243555		NRP2	-2.99222	1.1042e-08	2.31807e-06												MTF1	-2.29866	0.000120604	0.013459		BTG3	-2.19526	9.58328e-08	1.37379e-05
											PLAU	-2.78555	0.000304359	0.0286347		FLT1	-2.95817	3.28122e-05	0.00250871												NFKB2	-2.29128	0.000189507	0.0188948		IL18	-2.19168	1.02276e-06	0.000113294
											SERPINB2	-2.70855	0.000265557	0.0257529		ARL5B	-2.95705	3.01836e-08	5.49786e-06												USP12	-2.2265	4.25459e-05	0.0059486		PELI1	-2.18115	1.96236e-07	2.62763e-05
											NR4A3	-2.70018	0.000503267	0.0411992		ZC3H12C	-2.95291	2.51627e-08	4.79484e-06												SLAMF7	-2.21184	4.4042e-05	0.0060878		IL7R	-2.17058	7.93547e-08	1.16498e-05
											ETS2	-2.6308	0.000344112	0.0311152		PNPLA1	-2.90205	0.000413403	0.0204097												SNX10	-2.20739	7.70173e-05	0.00996636		MAP3K8	-2.16123	2.02855e-07	2.68672e-05
											BHLHE40	-2.62935	0.000590328	0.0451046		PTX3	-2.88042	0.000549422	0.0259738												CD83	-2.19709	3.87581e-05	0.00554652		DCUN1D3	-2.16007	8.22845e-05	0.00572935
											PLD1	-2.60963	6.76478e-05	0.00937183		IDO1	-2.86638	0.000741895	0.0330179												TNIP1	-2.16312	0.000105496	0.0128325		IFIT3	-2.15077	4.42694e-07	5.50431e-05
											PLEKHF2	-2.60156	0.00036979	0.0321755		ACAT2	-2.85012	0.00058487	0.0273366												PSTPIP2	-2.12473	0.000162494	0.0171076		JAG1	-2.15003	3.76774e-06	0.000364364
											SAV1	-2.59401	0.000310444	0.0289909		SOCS3	-2.83368	3.7284e-08	6.59714e-06												LCP2	-2.09939	0.000133239	0.0144707		CD274	-2.1434	0.00012824	0.00849244
											RND1	-2.59054	0.00023117	0.0243903		LCP2	-2.81948	1.43229e-07	2.23107e-05												SAV1	-2.0973	0.000606606	0.0488659		IRF8	-2.12939	3.81925e-07	4.84766e-05
											GPR132	-2.58703	0.000589868	0.0451046		B4GALT5	-2.81671	4.05454e-08	7.07318e-06												CCRL2	-2.09046	0.00020028	0.0196468		NFKB1	-2.08663	7.01074e-07	8.37509e-05
											NBN	-2.56393	0.000429873	0.0368667		WTAP	-2.80371	5.34758e-06	0.000534154												PALM2AKAP2	-2.08662	0.000344701	0.0310185		PLEK	-2.08448	1.09804e-06	0.000119461
											PTGER2	-2.55407	0.00035868	0.0320701		PLEK	-2.79201	4.80818e-06	0.000488149												PDGFB	-2.08445	0.000120052	0.013459		SAMSN1	-2.07662	3.02905e-07	3.92648e-05
											RGS16	-2.54774	0.00013339	0.0155708		TNFAIP8	-2.77109	7.85196e-06	0.00074811												ADM	-2.07138	0.000443394	0.0385246		NFATC1	-2.06451	7.59609e-05	0.0053813
											MTF1	-2.51946	0.000459305	0.0380951		RASGRP2	-2.7697	0.000807599	0.0349753												ACVR2A	-2.06422	0.000623969	0.0492854		STX11	-2.05071	8.56733e-07	9.84838e-05
											PNRC1	-2.51143	0.00058355	0.0451046		DNAJB4	-2.76785	2.34775e-07	3.37583e-05												SGPP2	-2.06124	0.000125609	0.01389		MAP2K3	-2.05061	1.06823e-06	0.000117264
											NFE2L3	-2.50193	0.000243768	0.0243903		REL	-2.74612	1.0757e-05	0.00100178												PSMA6	-2.0521	0.000595423	0.0482848		SOCS3	-2.05001	9.59909e-07	0.000107307
											REL	-2.49606	0.000650384	0.0485171		CCL2	-2.7312	2.88675e-05	0.00227741												MARCKS	-2.04907	0.000103346	0.0127225		SLC7A5	-2.0471	1.61031e-05	0.0013818
											TREML4	-2.43465	0.000152744	0.0171933		PNRC1	-2.72204	1.58002e-05	0.00135904												KMO	-2.03264	0.000256267	0.0243534		CDKN2B	-2.04566	1.73287e-05	0.00145621
											CSF1	-2.43223	0.00063784	0.0478646		KDM6B	-2.71714	2.21846e-06	0.000247549												NFKB1	-2.01508	0.000166923	0.0172072		DRAM1	-2.04479	8.33061e-07	9.66748e-05
											APBA3	-2.36731	0.000247498	0.0245686		ITM2A	-2.68827	0.00127348	0.048683												TLR2	-1.95667	0.000289445	0.0264722		BCL2A1	-2.02824	4.98143e-07	6.06988e-05
											MEFV	-2.29464	0.000450889	0.0378957		OAT	-2.67646	0.000276043	0.0147713												PTGER2	-1.93708	0.00058743	0.0479563		BMT2	-2.02722	2.31143e-06	0.000240725
											MET	-2.29464	0.000450889	0.0378957		ITGB8	-2.67224	2.40731e-07	3.37583e-05												BTG2	-1.93601	0.000215255	0.0209469		CHST2	-2.01034	1.39525e-05	0.00121436
											ZBTB46	-2.19723	0.000448196	0.0378957		NID1	-2.6704	0.000300655	0.0157127												RIN2	-1.92284	0.000252022	0.0241385		TIFA	-1.99533	0.000193646	0.0119171
											AUTS2	-2.1361	0.000580872	0.0451046		SCARF1	-2.66926	0.000250713	0.0136799												NAMPT	-1.84518	0.000422383	0.0369631		TNFRSF4	-1.98331	7.01671e-05	0.00511968
											PRPF40B	-2.1361	0.000580872	0.0451046		IRF8	-2.66767	3.01081e-07	4.07202e-05												MAP3K8	-1.80906	0.000468985	0.0404591		BTG2	-1.96467	2.18498e-06	0.000230136
											YPEL4	2.20579	0.000599111	0.0454999		CDKN2B	-2.66255	1.46401e-06	0.000171068												HS3ST1	2.13986	0.000164488	0.0171076		PLK3	-1.94673	9.73603e-06	0.000872306
											MKNK2	2.32229	0.000323818	0.0297983		IER3	-2.65919	3.34655e-05	0.00254297												RAP2B	2.14508	0.000353912	0.0314233		C15orf39	-1.94178	4.03299e-05	0.00307138
											GCNA	2.44775	0.000455674	0.0380443		DDIT4	-2.65826	1.31149e-07	2.10962e-05												APOC1	2.39106	0.00016455	0.0171076		TNIP1	-1.93514	1.6268e-06	0.00017542
											TNFSF10	2.48858	0.000370068	0.0321755		ETS2	-2.65283	2.93336e-07	4.03695e-05												LPAR6	2.71598	1.36135e-05	0.00217888		MAFF	-1.9336	5.05988e-06	0.000477943
											CAMKK1	2.64458	0.000183703	0.0199651		ICAM1	-2.65045	6.9062e-06	0.000673545												PDK4	3.06051	3.29082e-05	0.00482283		PSMA6	-1.93022	5.30906e-06	0.000493824
											ZBTB37	2.64539	9.15068e-05	0.0113101		SGPP2	-2.62212	1.7854e-07	2.66433e-05												AC068580.4	4.66287	0.000622757	0.0492854		OSM	-1.90946	0.000436437	0.0236355
											PFKFB4	2.70296	6.33383e-05	0.00907556		EHD1	-2.59738	4.78109e-06	0.000488149												PEAK3	4.66287	0.000622757	0.0492854		RNF19B	-1.89639	2.41407e-06	0.000247189
											AVIL	2.72886	0.000538938	0.0424649		ELOVL7	-2.59043	3.66502e-06	0.000391336												INKA2	4.78202	0.000412201	0.0363334		IRF1	-1.88412	2.19088e-06	0.000230136
											NRROS	2.88598	0.000171989	0.0191451		MAP3K8	-2.58691	1.02844e-05	0.000965019												B3GNT8	5.0377	0.000275131	0.0253538		NAB1	-1.88229	2.09562e-05	0.00170235
											MT1G	2.91374	0.000618732	0.0467087		CLIC4	-2.58409	3.05746e-07	4.07202e-05												SLC46A2	5.1059	0.000259296	0.0244502		PTGER2	-1.86008	3.60563e-06	0.000351477
											MT1M	2.95838	9.68294e-05	0.0118517		GEM	-2.56435	0.000598053	0.0278477												ADORA3	5.70997	8.91638e-05	0.0114167		MTF1	-1.85471	5.27354e-06	0.000493824
											GPATCH1	3.02743	5.43283e-05	0.00825201		DUSP5	-2.55851	4.59656e-05	0.00336882																	PHLDB1	-1.83611	4.02004e-05	0.00307138
											ZNF503	3.35875	2.68129e-05	0.00478703		FFAR2	-2.54445	2.40299e-07	3.37583e-05																	HIVEP1	-1.83281	9.2947e-06	0.000838932
											PRELID3A	3.441	0.000149562	0.0169867		EPM2AIP1	-2.52448	4.76896e-07	6.02739e-05																	TSC22D1	-1.82788	1.39223e-05	0.00121436
											PDK4	3.48265	0.00014663	0.0168051		NAMPT	-2.48183	0.000121796	0.00798183																	MSC	-1.81461	5.56064e-06	0.000513306
											CALHM2	3.71818	6.24775e-05	0.00907556		KMO	-2.47737	2.74086e-06	0.000297792																	MYO1G	-1.81272	2.60173e-05	0.00205857
											CEBPA	3.83164	4.44852e-05	0.00719007		HIVEP2	-2.47628	1.136e-05	0.00104226																	DENND3	-1.80527	0.00104541	0.0477092
											MT1H	4.71688	0.000345532	0.0311152		RASGRP1	-2.46816	0.00038131	0.0192531																	SLAMF7	-1.80039	1.42261e-05	0.0012294
											ADORA3	4.84938	0.00017464	0.0191451		SYNJ2	-2.46389	0.00100111	0.0409896																	PVR	-1.78997	0.000176274	0.0109587
											ZNF555	4.84938	0.00017464	0.0191451		TNFRSF18	-2.45119	0.00107374	0.042763																	TNFSF13B	-1.78064	0.000341811	0.0192823
											IL1RL2	4.97073	8.85675e-05	0.0111657		CLEC4D	-2.44867	0.00102151	0.0414603																	SGPP2	-1.7769	1.29511e-05	0.00114354
											TRIM62	4.97073	8.85675e-05	0.0111657		NEDD9	-2.4383	2.16443e-05	0.00178791																	RGS18	-1.763	0.000428146	0.02329
											SLC46A2	5.37419	6.00935e-06	0.00161191		MAP3K4	-2.42879	1.69961e-05	0.00145182																	GPR84	-1.75724	1.7806e-05	0.00148607
											IGHA2	5.4157	1.43898e-06	0.000604706		IFITM2	-2.4285	0.00123229	0.0474011																	SIAH2	-1.72697	0.000637144	0.0321643
											ANKRD22	5.75817	2.16233e-07	0.000170378		ATP2B1	-2.4257	8.15472e-05	0.0056427																	STAT5A	-1.72218	0.000795782	0.0383265
											HHEX	6.15827	4.27207e-09	1.87398e-05		RIN2	-2.42112	1.48878e-05	0.00131714																	CD55	-1.7106	1.86468e-05	0.00154565
																PLEKHF2	-2.40206	2.43405e-06	0.00026918																	DENND5A	-1.70494	2.43699e-05	0.00194083
																NFKB1	-2.39702	5.57328e-05	0.00394461																	USP12	-1.70421	2.28316e-05	0.00184241
																MAFF	-2.36434	1.84349e-06	0.000209481																	ACVR2A	-1.68229	6.43182e-05	0.00472119
																INF2	-2.36243	0.000222536	0.012305																	NFE2L2	-1.67036	7.15195e-05	0.00518729
																GBP4	-2.34661	0.000124842	0.00813839																	HIVEP2	-1.66809	0.000807801	0.0386002
																DENND5A	-2.34625	1.4817e-05	0.00131714																	CLIC4	-1.6662	3.57066e-05	0.0027537
																HS3ST3B1	-2.33412	5.29687e-06	0.000533391																	MARCKS	-1.64821	0.000132605	0.00868708
																CCRL2	-2.3164	4.27943e-06	0.000449195																	TBC1D2B	-1.64238	0.00102103	0.0471259
																CLEC4E	-2.296	2.82599e-06	0.000304371																	RELB	-1.62893	0.000250044	0.0145779
																PALM2AKAP2	-2.2745	0.00102951	0.0414603																	ITGB8	-1.62254	7.3701e-05	0.00531388
																BTG3	-2.27249	4.70631e-06	0.00048577																	RASSF4	-1.61552	0.000438732	0.0236546
																IL18	-2.27183	2.16892e-05	0.00178791																	LONRF1	-1.61511	0.000370479	0.0205195
																HIVEP1	-2.21857	5.50071e-06	0.000545054																	PHACTR1	-1.61022	0.000310514	0.0178472
																OSM	-2.21368	8.30988e-06	0.000785696																	PLAUR	-1.60904	0.000101274	0.00685566
																RASGEF1B	-2.20915	0.000170839	0.0103726																	RAPGEF2	-1.60522	5.58463e-05	0.00412417
																SAV1	-2.20214	7.64043e-06	0.000733599																	RALGDS	-1.59265	0.000945631	0.0443174
																MRPL14	-2.19524	0.000314267	0.0163551																	ARID5B	-1.57578	7.98591e-05	0.00559243
																SDC4	-2.19075	4.27028e-06	0.000449195																	PPP1R15B	-1.56641	9.63993e-05	0.00659902
																KLF7	-2.18651	3.2447e-05	0.0024962																	OTUD1	-1.56051	0.000964151	0.0448824
																CD40	-2.17639	0.000191234	0.0112792																	IFNGR2	-1.5383	0.000174036	0.0109311
																DRAM1	-2.16954	7.13674e-06	0.000690591																	TNIP2	-1.53647	0.000227775	0.0136721
																MSANTD3	-2.14556	2.16831e-05	0.00178791																	CHML	-1.53418	0.00023433	0.0138608
																RHOF	-2.13966	0.000259672	0.014045																	PSTPIP2	-1.53041	8.32203e-05	0.00576159
																AGPAT4	-2.13135	0.000128828	0.00831073																	PLEKHF2	-1.51486	0.00013539	0.00882206
																SERPINB2	-2.11826	0.000882774	0.0369393																	AMPD3	-1.51444	0.000115473	0.00773095
																CYRIA	-2.11454	1.55737e-05	0.00134892																	NOTCH2NLC	-1.514	0.000965054	0.0448824
																STX11	-2.11315	1.25692e-05	0.00113636																	CLEC4E	-1.50987	0.000115112	0.00773095
																ZBTB10	-2.10967	1.12565e-05	0.00104047																	PPBP	-1.50602	0.000150995	0.00963283
																TFRC	-2.10772	0.000388805	0.0194969																	SLC11A2	-1.49359	0.000176054	0.0109587
																AMPD3	-2.10096	2.22227e-05	0.00178791																	ZNF697	-1.48521	0.000187684	0.0116088
																ORAI1	-2.09912	0.000351372	0.0182096																	EPM2AIP1	-1.48236	0.000898384	0.0422657
																SIAH2	-2.08714	0.000187219	0.0111485																	KMO	-1.48116	0.00020518	0.0125006
																EREG	-2.07283	0.000915036	0.0379052																	DUSP1	-1.47092	0.000353111	0.0197369
																BID	-2.06658	0.00016443	0.0100327																	OSGIN2	-1.45491	0.000600099	0.030595
																ACVR2A	-2.05996	3.67884e-05	0.00276158																	RHOU	-1.44994	0.000255673	0.0148351
																DUSP1	-2.05961	3.74368e-05	0.00279333																	PLAU	-1.4497	0.00105759	0.0479028
																UXS1	-2.05754	2.18791e-05	0.00178791																	SPP1	-1.44485	0.000233322	0.0138608
																MAP1LC3A	-2.05013	0.000878507	0.0369393																	ACSL5	-1.44016	0.00042092	0.0229996
																MAP2K3	-2.04552	3.09032e-05	0.00239229																	EIF1B	-1.44002	0.000227772	0.0136721
																TAP1	-2.03467	0.00022126	0.0122894																	MSANTD3	-1.43106	0.000645411	0.0323635
																ADM	-2.02793	2.97381e-05	0.00233124																	RASSF5	-1.40154	0.0003143	0.017896
																GPR132	-2.01864	1.87397e-05	0.00158979																	SLC1A3	-1.38995	0.000557816	0.029145
																PLAUR	-2.0129	0.000685072	0.0311959																	RASGEF1B	-1.38641	0.000847467	0.0403374
																SAMSN1	-1.99724	0.00021727	0.0121968																	CFLAR	-1.37154	0.000734542	0.0358016
																PPP1R15A	-1.99258	0.000269154	0.0144945																	RIN2	-1.37151	0.00059782	0.030595
																CAMKK2	-1.98574	4.41186e-05	0.0032527																	CCRL2	-1.35081	0.0005597	0.029145
																DCUN1D3	-1.96159	0.000193696	0.0113166																	BTG1	-1.34683	0.00103281	0.0474899
																MREG	-1.95863	0.000288222	0.0151268																	BHLHE41	-1.34198	0.00100108	0.0463808
																NFKB2	-1.955	3.03769e-05	0.00236634																	RILPL2	-1.33124	0.000660726	0.0329957
																ABL2	-1.95388	0.000159352	0.00981957																	EVI2B	1.33283	0.000553839	0.0290885
																TRIP10	-1.95128	5.35132e-05	0.0038313																	CREBRF	1.36946	0.00106145	0.0479028
																NFE2L2	-1.94545	0.000831944	0.035904																	LBR	1.3699	0.000495235	0.0264669
																PELI1	-1.92912	8.67536e-05	0.00587175																	MOB3A	1.43937	0.000588199	0.0302414
																PHLDB1	-1.92451	8.93086e-05	0.00597933																	WIPF1	1.4475	0.000210582	0.0127659
																LPCAT1	-1.92137	0.000192453	0.0112973																	RNF168	1.44861	0.00110028	0.0487523
																ANKRD10	-1.9102	0.000210468	0.0120688																	STX6	1.45128	0.000245181	0.0143631
																MTF1	-1.90088	8.24739e-05	0.00567512																	CHD8	1.45408	0.00107123	0.0479833
																TANK	-1.89985	0.000210134	0.0120688																	PPCS	1.47343	0.000572479	0.0296836
																MSC	-1.87637	9.55781e-05	0.00636468																	CD180	1.47598	0.000804285	0.0385835
																OSGIN2	-1.86939	8.14142e-05	0.0056427																	MTIF3	1.47925	0.00107494	0.0479833
																ARNTL2	-1.86413	0.0004083	0.020358																	CYTH4	1.49346	0.000335003	0.0189861
																ETV3	-1.86046	0.000127904	0.00829433																	PITHD1	1.52513	0.00107615	0.0479833
																NFATC1	-1.85391	0.000462726	0.0226534																	MIS18BP1	1.5261	0.000530998	0.0280096
																GNLY	-1.85307	0.000282233	0.0150031																	NLRC4	1.53663	0.00107898	0.0479833
																USP12	-1.84044	0.000175977	0.0105808																	SLC5A3	1.55966	0.000291667	0.0168434
																HIVEP3	-1.83398	0.000152754	0.00958096																	SLBP	1.5811	0.000516109	0.027462
																ATF3	-1.82753	0.00013189	0.00846419																	MARCHF1	1.59946	9.89192e-05	0.00673369
																GPNMB	-1.82089	0.000213215	0.0121135																	RSBN1L	1.60242	0.000587204	0.0302414
																ZNF697	-1.81285	0.000180034	0.0107725																	HMOX1	1.6084	4.65683e-05	0.00352444
																IRF1	-1.80324	0.000506303	0.0244963																	HS3ST1	1.63613	5.26955e-05	0.00393923
																PHLDA2	-1.80256	8.59098e-05	0.00584659																	IER5L	1.65659	0.000119932	0.00798567
																PLAGL2	-1.80021	0.00120618	0.0468331																	DDI2	1.70748	0.00024229	0.0142623
																AKR1B1	-1.78144	0.00132386	0.0499721																	FAM78A	1.71716	0.000370206	0.0205195
																GPR84	-1.77902	0.000158263	0.00981957																	RAB11FIP1	1.72355	0.000132131	0.00868708
																PLAU	-1.76386	0.000145132	0.00921851																	ZFP36L2	1.81098	2.42047e-05	0.00194036
																SNN	-1.76346	0.00103098	0.0414603																	ZNF331	1.82369	7.79355e-05	0.00548928
																BMT2	-1.75597	0.000153159	0.00958096																	CEBPA	1.83129	3.05447e-05	0.00238582
																UAP1	-1.75563	0.000276679	0.0147713																	SETD1B	1.83955	0.000230647	0.0137766
																IRAK3	-1.74128	0.000570055	0.0268468																	SHB	1.84201	0.000786105	0.0381621
																PPP1R15B	-1.73671	0.000874617	0.0369393																	TSC22D3	1.84306	0.000889307	0.0420008
																P2RX7	-1.73426	0.000258935	0.014045																	AVPI1	1.88226	0.000529626	0.0280096
																IGSF6	-1.73262	0.00106901	0.0427121																	ARHGAP25	1.89941	3.09237e-05	0.00240004
																C15orf39	-1.73032	0.000382388	0.0192531																	FRAT2	1.92357	0.000407057	0.0224434
																PTGIR	-1.72197	0.00049161	0.0238788																	RAP2B	1.93112	2.7189e-06	0.000271556
																LAMB3	-1.71366	0.00132737	0.0499721																	CCR2	1.93925	7.49294e-05	0.00537067
																RAPGEF2	-1.70148	0.000356178	0.0183818																	ARL4C	2.00409	3.2024e-06	0.000314687
																PSMA6	-1.67466	0.000286394	0.0150948																	MBP	2.02105	4.42179e-07	5.50431e-05
																TNFSF8	-1.66776	0.000761099	0.0334331																	CXCR4	2.03868	1.81182e-06	0.000193658
																TSC22D1	-1.6581	0.000217623	0.0121968																	SLA	2.13191	2.34233e-06	0.000241875
																RALGDS	-1.65536	0.00109739	0.043565																	IRF2BP2	2.23331	3.2545e-08	5.08411e-06
																PSTPIP2	-1.62244	0.000774258	0.0337675																	ENC1	2.29563	0.000349335	0.0196159
																DENND4A	-1.60743	0.000476924	0.0232566																	RAB42	2.29872	8.42482e-06	0.000766093
																PIM1	-1.59234	0.000731325	0.0329389																	DHFR2	2.45248	0.00104273	0.0477092
																STAT5A	-1.58754	0.0012198	0.0472138																	SPIN4	2.51566	0.000673999	0.0335211
																TCF7L2	-1.57659	0.000652321	0.0299246																	HRH2	2.53225	0.000148498	0.00957381
																RAP2C	-1.57137	0.000849727	0.0365442																	PELO	2.88067	0.000195657	0.0119803
																ZFP36	-1.56318	0.00116034	0.0451948																	ASB7	2.94561	0.000139531	0.00904357
																SLC11A2	-1.56042	0.000738013	0.0330179																	GNLY	3.08739	2.60497e-06	0.000262327
																UGP2	-1.55877	0.000645856	0.0297382																	LPAR6	3.24845	3.4216e-13	1.43766e-10
																MGLL	-1.55849	0.00088231	0.0369393																	PDK4	3.29956	7.13276e-10	1.55201e-07
																CYB561A3	-1.55625	0.00132162	0.0499721																	FABP4	3.32234	8.60126e-13	3.49355e-10
																PFKFB3	-1.53376	0.001231	0.0474011																	USP30	3.49752	0.000790049	0.0382014
																ADA	-1.52025	0.0011058	0.0437585																	PEAK3	3.51126	1.67221e-05	0.00141499
																IER5	-1.51538	0.00114008	0.0446867																	TAB1	3.67606	0.000314246	0.017896
																TP53INP2	-1.49543	0.00131271	0.0498751																	ADORA3	4.64939	0.000887041	0.0420008
																CRIM1	-1.48703	0.00100273	0.0409896																	ABHD8	5.00038	0.000158056	0.0100308
																PFDN1	1.41282	0.000904205	0.0375822
																CYTH4	1.43942	0.00102496	0.0414603
																KLHL24	1.49757	0.000891526	0.0371799
																STX6	1.53846	0.000863565	0.0366914
																LRRC25	1.54746	0.00114383	0.0446924
																RGS19	1.54791	0.00112891	0.0445309
																RCBTB2	1.55184	0.000683775	0.0311959
																IFNGR1	1.59057	0.000937027	0.0386867
																TNFRSF1A	1.59563	0.000225577	0.0124177
																SMIM15	1.59835	0.000409263	0.020358
																MIS18BP1	1.61534	0.000413599	0.0204097
																RAB11FIP1	1.62908	0.000695644	0.0315613
																RAB11FIP4	1.64048	0.00102251	0.0414603
																SLA	1.67429	0.000209513	0.0120688
																CXXC5	1.73022	0.000159055	0.00981957
																SLC25A19	1.78201	0.000579112	0.02717
																HS3ST1	1.80849	6.65929e-05	0.00468648
																RNF217	1.81384	0.00131213	0.0498751
																NLRC4	1.82531	0.000605199	0.0280749
																P2RY11	1.9858	0.00028608	0.0150948
																GPRIN3	2.06264	5.40124e-05	0.00384481
																PALLD	2.06918	8.51047e-05	0.00582379
																ZNF331	2.10486	0.00035844	0.0184217
																TNFRSF12A	2.12406	0.000189338	0.0112208
																FAM78A	2.18228	0.00113263	0.0445358
																ZNF395	2.22666	0.000763759	0.0334331
																RNF125	2.23357	0.000743743	0.0330179
																RBAK	2.24107	0.000711434	0.0321599
																LYL1	2.25236	8.78697e-05	0.00591497
																MARCHF1	2.31019	1.74612e-06	0.000200254
																DCAF12	2.31265	0.000379121	0.0192451
																ZNF503	2.34962	0.000220502	0.0122894
																NFXL1	2.42505	3.64761e-07	4.80631e-05
																C5AR2	2.45636	2.42572e-07	3.37583e-05
																CAMKK1	2.51972	0.000427889	0.0210311
																SIRPB2	2.55306	0.00105558	0.0423119
																FOS	2.58649	1.17232e-07	1.91057e-05
																LPAR6	2.62032	9.43774e-08	1.57967e-05
																FRAT1	2.71633	0.000366404	0.018676
																ZBTB7B	2.80198	1.91332e-05	0.00161213
																PEAK3	2.80544	0.000796091	0.0345979
																IER5L	2.83436	1.46147e-07	2.23479e-05
																CCR2	2.90239	9.17627e-09	1.99399e-06
																PFKFB4	2.9812	0.000213625	0.0121135
																HHEX	3.00028	3.96595e-07	5.16331e-05
																CEBPA	3.02279	6.4683e-07	8.01163e-05
																CDKN1C	3.17214	0.000522072	0.025161
																ENC1	3.36154	1.50684e-06	0.000174427
																PDK4	3.94344	9.10815e-07	0.000108475
																C3orf80	4.53302	0.000855442	0.0366626
																ZNF366	4.57823	0.000763891	0.0334331
																HRH2	5.15225	4.65216e-05	0.00338951
																ADORA3	5.18949	3.97578e-05	0.00294874
																ZBTB47	5.22614	3.40319e-05	0.00257024
