# Supplementary material for: Altered anti-viral immune responses in monocytes in overweight heavy drinkers
Source: iScience. 2023 Jun 15;26(7):107133. doi: 10.1016/j.isci.2023.107133 (PMC10268809; doi:10.1016/j.isci.2023.107133)
Supplement: Table S6. Differentially expressed genes in response to LPS, related to Figure 4 [file mmc4.xlsx]

## Sheet: SuppTable6
	Supplemental Table 6: Differentially Expressed Genes in response to LPS, related to Figure 4
	Supplemental Table 6: Differentially Expressed Genes in response to LPS in CD14 Monocyte 1																				Supplemental Table 6: Differentially Expressed Genes in response to LPS in CD14 Monocyte 2
	CD14 Monocyte 1 - HC Lean					CD14 Monocyte 1 - HC Overweight					CD14 Monocyte 1 - HD Lean					CD14 Monocyte 1 - HD Overweight					CD14 Monocyte 2 - HC Lean					CD14 Monocyte 2 - HC Overweight					CD14 Monocyte 2 - HD Lean					CD14 Monocyte 2 - HD Overweight
	gene	avg_logFC	p_val	p_val_adj		gene	avg_logFC	p_val	p_val_adj		gene	avg_logFC	p_val	p_val_adj		gene	avg_logFC	p_val	p_val_adj		gene	avg_logFC	p_val	p_val_adj		gene	avg_logFC	p_val	p_val_adj		gene	avg_logFC	p_val	p_val_adj		gene	avg_logFC	p_val	p_val_adj
	C11orf96	-8.26039	9.87118e-17	8.37208e-14		IL6	-6.42754	6.60601e-09	6.45275e-05		IL20	-6.35785	2.80944e-11	3.49241e-07		IFIT2	-8.61306	4.23769e-18	5.10048e-14		ACOD1	-9.93815	1.63459e-23	3.38797e-20		IL6	-5.98675	4.43275e-08	2.34353e-05		CSF2	-7.50506	4.35185e-10	1.16668e-07		ANKRD1	-9.52694	1.16166e-26	3.49167e-23
	ACOD1	-8.06117	7.67886e-24	9.76904e-20		GEM	-5.5671	1.03493e-06	0.00336973		UPB1	-5.75183	6.67372e-08	7.54191e-05		NR4A1	-7.44556	3.07742e-14	5.28813e-11		IL6	-8.6946	3.03343e-13	1.57182e-10		EGR3	-5.00145	8.4421e-05	0.00974723		NOCT	-7.21698	1.28649e-08	2.72284e-06		PTGS2	-7.82841	1.44405e-28	1.73619e-24
	IFNB1	-8.02557	2.75779e-14	1.34941e-11		IL1RN	-4.18961	8.76849e-07	0.00336973		PTGS2	-5.61361	7.82058e-09	1.62029e-05		PTGS2	-7.26975	3.52285e-16	1.0758e-12		PTGS2	-8.08907	5.81505e-27	7.23159e-23		GREM1	-4.88135	0.000141725	0.0156443		CCL3	-6.93833	5.11204e-24	6.16717e-20		CCL3L3	-7.5408	4.58042e-28	2.75352e-24
	CSF2	-7.89035	1.80412e-14	9.18083e-12		SPP1	6.12923	9.51451e-06	0.0232344		PMAIP1	-5.52058	2.12302e-08	3.2546e-05		CCL1	-7.25061	5.50098e-14	7.35665e-11		IFNB1	-7.55773	3.76325e-13	1.87199e-10		IL23A	-4.78515	0.000330624	0.0319338		HEY1	-6.85913	1.52587e-07	2.45441e-05		CCL4	-7.20056	7.43049e-27	2.97789e-23
	IFIT2	-7.711	3.41917e-23	2.17494e-19							ACOD1	-5.42874	2.35632e-08	3.2546e-05		CCL20	-6.89508	1.39272e-15	2.7938e-12		C11orf96	-7.05212	8.02645e-11	2.85191e-08		IL1A	-4.71357	3.87706e-13	3.8945e-09		IL1B	-6.81079	1.89866e-23	9.44591e-20		IFNB1	-7.14124	7.23964e-14	2.56007e-11
	PTGS2	-7.55252	2.43243e-22	1.03151e-18							CCL3L3	-5.25088	8.81134e-08	7.82384e-05		MMP10	-6.52399	3.42377e-10	1.00509e-07		SYNPO2	-6.86045	1.09193e-06	0.000161657		PDE4B	-4.49327	1.94159e-07	7.50124e-05		CCL4	-6.73359	3.98937e-23	1.20319e-19		PMAIP1	-6.91671	6.31539e-24	9.49125e-21
	MMP10	-7.37099	1.78739e-11	5.984e-09							IFNB1	-5.18022	1.03713e-05	0.00195341		EGR3	-6.52169	5.84796e-10	1.67586e-07		CCL20	-6.72877	1.16246e-23	2.89127e-20		G0S2	-4.38856	4.97241e-07	0.000169553		CCL3L3	-6.70655	2.34895e-23	9.44591e-20		CXCL2	-6.83325	2.24027e-25	5.38695e-22
	CXCL2	-6.82444	2.5579e-20	6.50832e-17							SYNPO2	-5.18022	1.03713e-05	0.00195341		NR4A3	-6.3125	6.82816e-16	1.64367e-12		TNF	-6.6403	1.70539e-24	7.06942e-21		DNAJB4	-4.25209	7.19181e-09	7.22417e-06		PTGS2	-6.58056	1.27983e-21	2.14631e-18		ACOD1	-6.76191	3.39975e-23	3.14424e-20
	CCL3L3	-6.7744	7.89003e-20	1.67295e-16							GEM	-5.11236	2.05256e-07	0.000117492		ACOD1	-6.13846	1.37536e-16	8.2769e-13		CCL4	-6.54992	1.20912e-26	7.51828e-23		ZC3H12A	-4.20513	2.29235e-06	0.000575666		INHBA	-6.52349	6.20994e-17	5.76282e-14		IFIT2	-6.73643	1.07863e-23	1.29683e-20
	CCL3	-6.54361	7.20082e-19	1.14511e-15							IL1B	-5.09591	2.81587e-07	0.000134631		OASL	-5.97295	3.57528e-16	1.0758e-12		PMAIP1	-6.39089	3.59022e-23	6.37827e-20		IL1B	-3.95524	2.70145e-09	3.392e-06		CCL4L2	-6.44444	4.11236e-22	9.92231e-19		HEY1	-6.68947	6.68241e-12	1.70942e-09
	PMAIP1	-6.53113	2.00267e-20	6.36948e-17							CXCL2	-5.09452	8.76551e-08	7.82384e-05		IFNB1	-5.87267	4.23296e-07	5.53782e-05		IL1A	-6.3776	6.88005e-24	2.13901e-20		CCL3	-3.95473	1.60921e-09	2.73022e-06		CXCL2	-6.39261	1.20591e-21	2.14631e-18		TNF	-6.67368	9.25679e-25	1.85491e-21
	CCL4L2	-6.45632	1.71648e-18	2.42635e-15							CCL4	-5.04894	3.28129e-07	0.000145273		PRDM8	-5.84991	5.47259e-07	7.00725e-05		CXCL3	-6.28357	6.50854e-22	8.09402e-19		CCL4	-3.93619	2.66741e-09	3.392e-06		TNF	-6.37465	1.42328e-21	2.14631e-18		NFKBIZ	-6.66524	1.30855e-23	1.43024e-20
	IL1A	-6.42933	2.74171e-19	4.98287e-16							CSF3	-5.03263	2.87569e-05	0.00441329		BCL2A1	-5.84206	1.27209e-13	1.32893e-10		CCL3L3	-6.26388	6.87862e-23	1.06928e-19		TNF	-3.82751	1.63079e-09	2.73022e-06		HCAR2	-6.19462	1.10304e-06	0.000147856		INHBA	-6.6345	1.8723e-23	1.87589e-20
	KCNJ2	-6.40949	3.37833e-16	2.14896e-13							MMP7	-5.03263	2.87569e-05	0.00441329		TNFSF15	-5.83489	5.60321e-07	7.02502e-05		CXCL2	-6.19164	1.76777e-18	1.69108e-15		PTGS2	-3.77744	8.53089e-10	2.73022e-06		CXCL3	-6.15515	4.38127e-21	5.87285e-18		CCL4L2	-6.59556	2.76564e-24	4.75018e-21
	CCL4	-6.38181	4.31831e-18	4.99432e-15							CXCL3	-5.02626	1.34484e-07	8.91896e-05		PMAIP1	-5.83466	1.13665e-13	1.32893e-10		CCL4L2	-6.16543	1.27418e-22	1.76063e-19		PMAIP1	-3.75363	1.53858e-10	7.72753e-07		IFNB1	-6.0523	2.55464e-06	0.000317723		CXCL3	-6.5594	7.53895e-24	1.00712e-20
	PLEKHA4	-6.17114	1.23324e-06	0.000174325							F3	-5.01832	7.462e-08	7.73001e-05		C11orf96	-5.77314	9.56129e-07	0.000113471		FXYD6	-6.14275	0.000122759	0.0117433		OSM	-3.62011	0.000228235	0.023065		PMAIP1	-5.98494	5.64643e-18	6.81185e-15		EDN1	-6.40897	2.98257e-10	5.43325e-08
	NIPAL4	-6.04034	3.78354e-06	0.000471904							CCL3	-4.97374	3.33697e-07	0.000145273		SCN1B	-5.76158	1.23273e-06	0.000139973		ANO5	-5.94533	0.000228257	0.020132		CCL4L2	-3.5151	3.56795e-08	2.10824e-05		CCL23	-5.90081	4.92508e-06	0.000559453		CCL3	-6.39415	5.86158e-23	5.03384e-20
	CCL20	-5.86734	9.79385e-18	9.58441e-15							C11orf96	-4.96605	2.84922e-10	1.77093e-06		CCL3L3	-5.75183	2.41668e-12	1.61596e-09		CSF2	-5.78205	1.09073e-05	0.00137013		TNFAIP3	-3.42185	1.07452e-08	9.81233e-06		TRAF1	-5.80435	1.84507e-16	1.48393e-13		CCL20	-6.2113	5.10178e-22	3.83367e-19
	IFIT3	-5.86588	6.70348e-17	6.09155e-14							IFIT3	-4.94258	1.17614e-07	8.91896e-05		TNF	-5.73836	1.23684e-12	8.92774e-10		CCL3	-5.72536	2.26775e-21	2.5638e-18		BIRC3	-3.41853	1.29566e-09	2.73022e-06		IFIT2	-5.74275	8.3688e-18	9.17829e-15		TNFAIP3	-6.1305	1.35794e-22	1.08843e-19
	IL6	-5.86392	1.10563e-16	8.79112e-14							IFIT2	-4.93504	3.5059e-07	0.000145273		CCL4	-5.67483	1.05955e-11	5.91192e-09		EGR3	-5.44291	9.66228e-12	3.755e-09		CXCL3	-3.31607	4.95056e-08	2.44079e-05		TMEM88	-5.73898	7.3767e-06	0.000787545		CSF2	-5.88293	1.35076e-07	1.45001e-05
	TNF	-5.72251	2.7288e-16	1.92866e-13							KCNJ2	-4.92706	3.46013e-07	0.000145273		CCL3	-5.58977	1.08061e-11	5.91192e-09		IL36G	-5.38521	0.00011042	0.0108124		INHBA	-3.23871	1.82176e-08	1.30712e-05		DNAAF1	-5.60709	2.27047e-11	8.05618e-09		IL1B	-5.69942	4.63558e-20	3.09631e-17
	INHBA	-5.62064	3.31816e-18	4.22136e-15							CCL20	-4.92235	1.24345e-07	8.91896e-05		IL1B	-5.55777	2.324e-11	1.16549e-08		NFKBIZ	-5.33416	2.8542e-19	2.9579e-16		TRAF1	-3.20885	4.41581e-09	4.92854e-06		C11orf96	-5.43819	5.15878e-06	0.000570968		NR4A3	-5.68131	1.42971e-20	1.01114e-17
	CXCL3	-5.55323	1.79573e-15	1.08787e-12							INHBA	-4.91896	2.26774e-07	0.000122567		FSCN1	-5.54433	5.61149e-06	0.000544677		E2F7	-5.24055	0.000197577	0.0178048		NFKBIA	-3.18728	7.16465e-08	2.87876e-05		TNFAIP3	-5.42078	9.7437e-18	9.79567e-15		DNAAF1	-5.61395	1.68188e-16	7.22188e-14
	F3	-5.50751	6.78103e-18	7.18902e-15							MBNL3	-4.86834	8.01177e-05	0.00976883		LAMP3	-5.51407	8.84997e-06	0.000813117		RARRES1	-5.24055	0.000197577	0.0178048		ACOD1	-3.17313	6.25919e-08	2.76184e-05		IL1A	-5.36283	1.16172e-16	1.00107e-13		UPB1	-5.57764	2.68405e-06	0.000227256
	IL1B	-5.41696	1.55368e-14	8.23582e-12							ADRB2	-4.86821	8.01561e-05	0.00976883		PLD1	-5.51407	8.84997e-06	0.000813117		IL1B	-5.11876	3.80653e-16	2.95862e-13		NFKBIZ	-3.09324	5.10269e-08	2.44079e-05		CCL20	-5.32872	5.62431e-16	3.99127e-13		IFIT3	-5.48895	1.20525e-19	7.62672e-17
	NLRP3	-5.35712	1.22128e-16	9.13952e-14							NKX3-1	-4.86821	8.01561e-05	0.00976883		ERRFI1	-5.47123	1.06777e-05	0.00093808		DNAAF1	-5.07997	1.72316e-16	1.42861e-13		CCL20	-3.06295	2.9295e-08	1.83918e-05		PTGER4	-5.26187	1.81647e-13	9.52776e-11		IL1A	-5.41646	1.60218e-19	9.63153e-17
	EGR1	-5.34903	1.12053e-14	6.19799e-12							CCL4L2	-4.83346	6.74415e-07	0.000220622		IFIT3	-5.47113	4.05243e-13	3.48393e-10		F3	-5.00879	6.84038e-14	4.05081e-11		GBP2	-3.05002	1.62732e-08	1.25741e-05		IFIT1	-5.24414	1.20329e-06	0.000157789		SYNPO2	-5.29664	2.55862e-05	0.00180634
	EGR4	-5.26837	0.000130363	0.0117623							HCAR2	-4.81664	6.09418e-10	2.52522e-06		RND1	-5.4693	9.16484e-06	0.000829384		RASL11A	-4.94215	4.34478e-05	0.00482426		ARL5B	-3.04087	1.61471e-08	1.25741e-05		ACOD1	-5.17234	4.25479e-12	1.76999e-09		CEMIP	-5.20521	3.34218e-05	0.00224486
	OR5B21	-5.19851	0.000301124	0.0240937							G0S2	-4.79996	1.5917e-07	9.8932e-05		CCL4L2	-5.40441	3.60567e-11	1.66915e-08		SCN1B	-4.86659	2.03213e-06	0.00028395		F3	-3.01749	2.64651e-08	1.77228e-05		UPB1	-5.17195	2.71418e-05	0.00261951		TFPI2	-5.20521	3.34218e-05	0.00224486
	G0S2	-5.11089	2.89828e-16	1.94063e-13							IL1A	-4.78346	1.36321e-07	8.91896e-05		PDSS1	-5.34486	2.14472e-05	0.00175604		TNFAIP3	-4.80759	1.28318e-15	8.86533e-13		GPR132	-3.01415	0.000441563	0.0410694		TNIP3	-5.15309	2.64807e-14	1.59732e-11		GIMAP7	-5.19938	4.08357e-05	0.00271253
	E2F7	-5.08224	0.000390942	0.030701							HCAR3	-4.75032	1.19371e-06	0.000345093		CXCL6	-5.26415	3.02533e-05	0.00241145		CXCL1	-4.64525	1.2579e-13	6.8014e-11		NLRP3	-2.99212	3.79083e-08	2.11549e-05		CFB	-5.14608	1.48593e-05	0.00149385		ERRFI1	-5.14815	5.1352e-05	0.00326669
	DNAAF1	-4.94943	8.29686e-15	4.79785e-12							NLRP3	-4.71241	3.68182e-07	0.000147641		CXCL2	-5.26182	1.00319e-11	5.91192e-09		TRAF1	-4.63784	1.48778e-16	1.32158e-13		ZBTB10	-2.98038	1.37797e-05	0.00226913		NFKBIZ	-5.12338	2.90357e-16	2.18929e-13		BIRC3	-5.099	7.5483e-19	4.32158e-16
	HECW2	-4.68797	5.27614e-05	0.00500918							CENPH	-4.68261	0.000224889	0.0231041		NLRP3	-5.25327	7.72801e-13	6.20096e-10		PTX3	-4.43673	4.85854e-09	1.16194e-06		CCL3L3	-2.97423	6.61221e-07	0.000207561		GEM	-5.11955	6.35668e-12	2.47377e-09		E2F7	-5.09526	6.48557e-05	0.00397837
	BCL2A1	-4.66462	4.21247e-14	1.98485e-11							OR2B11	-4.68261	0.000224889	0.0231041		PLEKHA4	-5.21266	4.35993e-05	0.00323927		NR4A1	-4.42781	3.67281e-08	7.875e-06		CXCL2	-2.94769	5.06379e-07	0.000169553		C1QB	-5.01266	3.63876e-05	0.00327597		CXCL1	-5.03796	3.31979e-18	1.66308e-15
	H2AC12	-4.62938	4.06052e-05	0.00406755							BCL2A1	-4.64466	2.07934e-07	0.000117492		SYNPO2	-5.19862	5.42347e-05	0.00395617		NLRP3	-4.4119	7.03301e-16	5.14485e-13		DNAAF1	-2.92269	2.41611e-05	0.00362236		FXYD6	-5.01266	3.63876e-05	0.00327597		PRDM8	-5.03213	0.00010106	0.00589234
	ABCA6	-4.61544	7.31965e-05	0.00674787							PDE4B	-4.47441	4.50034e-07	0.000164541		CXCL3	-5.15422	6.26397e-11	2.69261e-08		PDE4B	-4.38845	4.40547e-15	2.88349e-12		TNFAIP8	-2.88137	4.17698e-07	0.000151898		FZD7	-5.01266	3.63876e-05	0.00327597		F3	-5.03111	1.37528e-18	7.51591e-16
	DNAJB4	-4.60065	3.24701e-13	1.37695e-10							ADARB2	-4.46956	0.000636242	0.0473601		HEY1	-5.09811	1.66646e-10	6.47017e-08		IFIT2	-4.2424	3.46806e-07	5.7505e-05		TNIP3	-2.87165	6.45199e-08	2.76184e-05		NR1D1	-5.01266	3.63876e-05	0.00327597		GBP2	-4.95662	2.22921e-18	1.16529e-15
	NFKBIZ	-4.57912	6.24731e-13	2.48369e-10							SLC24A4	-4.46956	0.000636242	0.0473601		LIF	-5.05031	0.000113115	0.0076918		HCAR2	-4.20079	1.71139e-06	0.000247475		MYC	-2.86522	0.000156438	0.0167172		CXCL8	-4.98902	2.06999e-15	1.38736e-12		CXCL10	-4.94986	0.000207589	0.0110435
	GEM	-4.56293	1.69946e-10	5.02802e-08							SOCS2	-4.46956	0.000636242	0.0473601		PDE4B	-4.96752	3.51487e-14	5.28813e-11		CYB5D1	-4.15944	2.89058e-08	6.41916e-06		JAG1	-2.85442	3.78857e-05	0.00507416		TNFAIP6	-4.96274	1.6152e-13	8.85716e-11		GEM	-4.89146	6.28769e-18	3.02387e-15
	TNFAIP3	-4.52132	3.05824e-12	1.179e-09							TLCD3A	-4.46956	0.000636242	0.0473601		CD28	-4.93505	0.000200298	0.0124368		HEY1	-4.14027	1.0387e-06	0.00015563		DUSP2	-2.82207	1.11449e-05	0.00199339		NLRP3	-4.8981	9.32842e-14	5.35896e-11		IL6	-4.83002	0.000319975	0.0157023
	NR4A3	-4.48962	1.50554e-13	6.84051e-11							TNF	-4.46204	1.74885e-06	0.00048311		FABP4	-4.93505	0.000200298	0.0124368		DUSP2	-4.1214	1.05208e-14	6.5418e-12		ZC3H12C	-2.80711	6.59873e-08	2.76184e-05		KCNJ2	-4.86862	1.36833e-09	3.36889e-07		DUSP5	-4.82954	8.3284e-12	2.00265e-09
	LIF	-4.47333	3.49053e-07	6.16758e-05							TRAF1	-4.42287	5.25647e-07	0.000182589		KCNJ2	-4.85531	1.8927e-09	4.55611e-07		TNFAIP6	-4.01733	9.00787e-14	5.0919e-11		CXCL8	-2.78086	1.36401e-05	0.00226913		FAM43A	-4.86563	8.94854e-05	0.00729427		NLRP3	-4.817	1.23033e-17	5.68931e-15
	HCAR2	-4.41356	1.17157e-06	0.000169372							NR4A2	-4.41589	7.5441e-09	1.62029e-05		SLC1A2	-4.80778	0.000354034	0.0196367		TNIP3	-3.90888	5.43425e-12	2.25268e-09		PNRC1	-2.75969	1.03474e-06	0.000296972		PLEKHA4	-4.86563	8.94854e-05	0.00729427		PDE4B	-4.7974	2.31555e-15	9.27993e-13
	SCN1B	-4.3214	2.24334e-09	5.59602e-07							TNIP3	-4.39806	7.26308e-07	0.000231506		TNFAIP3	-4.79929	3.01767e-10	9.31301e-08		NR4A3	-3.90195	3.89204e-10	1.18892e-07		IFIT3	-2.73645	1.01196e-06	0.000296972		SLC1A2	-4.86563	8.94854e-05	0.00729427		TRAF1	-4.78176	1.83315e-17	8.16295e-15
	CD83	-4.26768	4.18651e-12	1.56649e-09							TNFAIP3	-4.38194	1.93029e-06	0.000512892		CLIC3	-4.76775	0.00038926	0.0210096		ZC3H12C	-3.86136	6.44609e-10	1.90866e-07		SOCS3	-2.73036	3.34018e-06	0.000780283		NR4A1	-4.85097	7.01813e-07	0.000100794		RND1	-4.76806	0.000387604	0.0186898
	TNFAIP6	-4.18143	2.63651e-13	1.15661e-10							DUSP8	-4.35771	1.15137e-07	8.91896e-05		TSHZ2	-4.76775	0.00038926	0.0210096		OTUD1	-3.842	1.54067e-09	4.16517e-07		PDGFB	-2.72301	4.23409e-07	0.000151898		OASL	-4.74602	9.49905e-11	2.93837e-08		IL24	-4.73884	4.5369e-12	1.18581e-09
	GADD45A	-4.15383	1.39393e-11	4.92601e-09							SCN1B	-4.33947	6.63728e-09	1.62029e-05		F3	-4.75693	1.32495e-13	1.32893e-10		PTGER4	-3.83119	2.90252e-11	1.09381e-08		RCAN1	-2.64792	0.000177994	0.0184324		F3	-4.72451	2.36114e-13	1.18686e-10		CD5	-4.70693	0.000466698	0.0215812
	TRAF1	-4.1401	5.77901e-13	2.37163e-10							NFKBIZ	-4.27513	1.58561e-06	0.00044797		DOCK1	-4.73338	0.00041852	0.022388		IER3	-3.8164	4.06038e-13	1.94211e-10		SERPINB9	-2.61504	1.06465e-05	0.00194443		ARHGEF6	-4.70188	0.0002212	0.0150766		NEURL3	-4.70693	0.000466698	0.0215812
	HCAR3	-4.12584	5.40927e-09	1.22887e-06							NR4A3	-4.25593	9.47338e-07	0.000287228		IL1A	-4.71021	1.1244e-10	4.51111e-08		ARL5B	-3.77676	6.09907e-12	2.44671e-09		BCL2A1	-2.60851	1.57953e-06	0.00042721		IL18R1	-4.70188	0.0002212	0.0150766		PPP1R14A	-4.70693	0.000466698	0.0215812
	EGR3	-4.09287	1.15486e-06	0.000168875							PTGER4	-4.25003	8.95113e-07	0.000278179		GBP2	-4.70397	3.93824e-13	3.48393e-10		BIRC3	-3.66999	9.41547e-13	4.18181e-10		IFIT2	-2.58814	3.6939e-06	0.0008433		KLF5	-4.70188	0.0002212	0.0150766		AIM2	-4.64777	0.00086134	0.0345197
	ATF3	-3.91593	7.7586e-12	2.82014e-09							NR4A1	-4.10725	7.70233e-06	0.00159579		CPVL	-4.62798	0.000692545	0.0340223		NFIL3	-3.66528	3.91973e-10	1.18892e-07		DUSP1	-2.5874	5.91417e-07	0.000191638		MMP7	-4.70188	0.0002212	0.0150766		PLEKHA4	-4.61582	0.000745102	0.0311054
	CYB5D1	-3.85315	3.75618e-09	9.01625e-07							PTX3	-4.08389	6.17313e-06	0.00130065		MFSD2A	-4.62229	2.63181e-08	4.44212e-06		DUSP1	-3.66186	6.31225e-13	2.90738e-10		OASL	-2.57903	9.20847e-05	0.0105113		SELENOP	-4.70188	0.0002212	0.0150766		CCL15	-4.55233	0.00088854	0.03512
	MFSD2A	-3.81416	4.00052e-08	7.7113e-06							EXT1	-4.00154	5.05087e-06	0.00114159		MYO1B	-4.59477	0.000746494	0.0363757		RIPK2	-3.61317	4.26015e-12	1.82687e-09		LCP2	-2.56151	7.94538e-07	0.000241853		NR4A3	-4.63389	1.14011e-12	5.50171e-10		CX3CR1	-4.55233	0.00088854	0.03512
	DUSP8	-3.80138	4.21549e-06	0.000515668							CLEC12A	-3.99612	1.93918e-06	0.000512892		DNAAF1	-4.56056	2.56685e-10	8.34988e-08		DNAJB4	-3.58173	9.72005e-10	2.68619e-07		CXCL1	-2.53892	3.28901e-06	0.000780283		CXCL1	-4.63115	3.59419e-15	2.28212e-12		MYO5C	-4.55233	0.00088854	0.03512
	DUSP2	-3.79168	1.58221e-11	5.44024e-09							CXCL8	-3.96752	2.75989e-05	0.00439849		NFKBIZ	-4.47227	3.26779e-10	9.83278e-08		ANKRD1	-3.50684	5.86834e-05	0.00613267		TNFAIP6	-2.5386	1.4911e-06	0.000416057		GEMIN7	-4.51715	0.000550287	0.0311674		PTGER4	-4.28859	4.55291e-16	1.88757e-13
	CXCL1	-3.70392	8.5539e-10	2.26714e-07							LAMP3	-3.95194	2.17108e-08	3.2546e-05		IL6	-4.45182	1.58213e-07	2.38031e-05		NEDD9	-3.50649	1.12148e-05	0.00139467		MAP3K8	-2.50659	3.02091e-06	0.000740123		HES4	-4.51715	0.000550287	0.0311674		GPR132	-4.28698	1.07008e-13	3.67588e-11
	RIPK2	-3.6924	1.25586e-10	4.0386e-08							RIPK2	-3.94876	2.49198e-06	0.000636788		NOCT	-4.38055	1.68979e-09	4.23714e-07		RNF144B	-3.47303	1.37016e-10	4.73313e-08		CD83	-2.49146	8.17813e-06	0.0015798		IL23A	-4.51715	0.000550287	0.0311674		CCR7	-4.27605	1.1273e-06	0.000103462
	DUSP5	-3.65953	9.33339e-09	2.04723e-06							EGR3	-3.91132	1.20898e-05	0.00221013		INHBA	-4.32976	1.26098e-12	8.92774e-10		LIF	-3.45214	9.20877e-05	0.0092355		ICAM1	-2.48607	4.48645e-06	0.000979704		OSR2	-4.51715	0.000550287	0.0311674		TNIP3	-4.03191	8.32138e-15	3.22735e-12
	RNF144B	-3.64996	1.39366e-09	3.61839e-07							MAFF	-3.87384	5.00164e-06	0.00114159		CYB5D1	-4.24755	5.38562e-09	1.13722e-06		HCAR3	-3.44607	7.29641e-08	1.48751e-05		REL	-2.48299	5.58758e-06	0.00114545		SRGAP3	-4.51715	0.000550287	0.0311674		NOCT	-3.97399	4.1108e-08	4.75232e-06
	PTGER4	-3.64279	1.30743e-10	4.05685e-08							CD83	-3.80723	1.23241e-05	0.0022203		CXCL1	-4.21962	2.12621e-09	4.92135e-07		FOSB	-3.44443	3.26562e-07	5.488e-05		GPR183	-2.43668	1.13114e-05	0.00199339		PDE4B	-4.48577	9.76299e-09	2.10323e-06		ARL5B	-3.89972	6.60572e-14	2.40668e-11
	PDE4B	-3.60375	1.2698e-10	4.0386e-08							TMEM120B	-3.80666	5.77652e-08	7.1808e-05		CLEC12A	-4.18343	2.29145e-06	0.000248468		CCL23	-3.42515	1.14818e-05	0.00141374		TNFAIP2	-2.43627	1.19242e-05	0.00206515		CYB5D1	-4.43274	2.63339e-05	0.00258286		SERPINB9	-3.82813	1.79492e-14	6.74385e-12
	MAFF	-3.57704	1.36639e-10	4.13887e-08							DNAAF1	-3.79627	4.33073e-05	0.00604891		DUSP2	-4.17165	9.69557e-12	5.91192e-09		GRAMD1A	-3.42487	7.67554e-10	2.21984e-07		PPP1R15A	-2.41462	6.23045e-06	0.0012517		RGS16	-4.42516	0.000206926	0.0145137		NFKBIA	-3.82332	2.20078e-12	6.01363e-10
	NR4A1	-3.56987	9.7093e-07	0.00014705							ATF3	-3.79318	2.63657e-05	0.00431252		IL24	-4.15883	6.07184e-09	1.26001e-06		NFKBIA	-3.38864	4.30006e-11	1.57281e-08		KLF6	-2.37744	2.13716e-05	0.00330989		BCL2A1	-4.42126	1.39569e-12	6.47602e-10		CXCL8	-3.80812	3.09185e-11	7.01383e-09
	NOCT	-3.56684	1.77878e-06	0.000245974							OASL	-3.78539	5.55052e-06	0.00120361		GCH1	-4.15819	1.61027e-08	2.80887e-06		CXCL8	-3.36319	3.86823e-10	1.18892e-07		IER3	-2.34135	4.00238e-05	0.00528999		DUSP8	-4.3902	4.62997e-05	0.00404753		RCAN1	-3.80736	2.6842e-13	8.49267e-11
	CXCL8	-3.53616	5.04275e-08	9.29765e-06							AEN	-3.77675	5.28775e-07	0.000182589		TRAF1	-4.11692	2.11184e-10	7.2623e-08		PELI1	-3.33367	2.06804e-09	5.35794e-07		ETS2	-2.30133	7.21983e-06	0.00142202		TNFSF9	-4.38544	3.43781e-05	0.00321502		MFSD2A	-3.78292	5.45809e-11	1.19314e-08
	ETS2	-3.53614	4.73106e-10	1.28061e-07							HERC6	-3.75897	2.68873e-07	0.000133694		TNFAIP6	-4.08617	2.45809e-10	8.21822e-08		KANK1	-3.3331	3.24341e-10	1.06145e-07		WTAP	-2.29634	2.55892e-05	0.00378006		GADD45A	-4.34489	3.19933e-06	0.000393844		DUSP2	-3.75552	4.08139e-12	1.09046e-09
	ARL5B	-3.49525	3.05663e-10	8.64144e-08							ARL5B	-3.73109	1.11653e-05	0.00207159		IFIT1	-4.0859	6.80378e-06	0.000644805		PNRC1	-3.32915	1.44718e-10	4.8641e-08		ISG15	-2.28849	3.25485e-05	0.00447877		JAG1	-4.31485	4.77125e-09	1.06593e-06		TNFAIP6	-3.73615	2.66084e-13	8.49267e-11
	TNIP3	-3.47136	2.67815e-10	7.74351e-08							ICAM1	-3.67416	9.28581e-06	0.00186181		TMEM88	-4.074	6.25044e-06	0.000601843		EGR1	-3.32633	8.9016e-05	0.00900003		PLEKHF2	-2.26996	2.02173e-05	0.00322353		GJB2	-4.24423	3.62538e-06	0.000437366		OASL	-3.73513	2.09626e-12	5.86125e-10
	HEY1	-3.42926	8.7449e-07	0.000137349							TNFAIP8	-3.67329	2.21734e-05	0.00372827		CD83	-4.05194	7.49495e-09	1.50349e-06		BCL2A1	-3.3073	1.64176e-09	4.34403e-07		ATF3	-2.2643	9.98479e-06	0.00185736		SERPINB9	-4.14718	6.39607e-10	1.64175e-07		KANK1	-3.67564	3.10012e-13	9.55713e-11
	DUSP1	-3.4251	4.02612e-10	1.11349e-07							PPP1R15A	-3.64917	1.96744e-05	0.00339684		ISG15	-4.02654	1.81777e-11	9.51249e-09		NOCT	-3.29566	3.76575e-05	0.00421899		ZFP36	-2.26425	1.33568e-05	0.00226913		G0S2	-4.08469	3.05998e-11	1.05473e-08		MN1	-3.66166	0.000163451	0.00905607
	BIRC3	-3.39998	4.15488e-09	9.7886e-07							SOCS3	-3.63844	9.81598e-06	0.00193687		DDX58	-4.02362	7.44576e-08	1.14894e-05		KCNJ2	-3.27196	1.76364e-06	0.000252099		ZC3HAV1	-2.25064	2.22413e-05	0.00338506		IFIT3	-4.0768	5.75216e-11	1.87551e-08		ZC3H12C	-3.65826	4.52987e-13	1.36156e-10
	SYNPO2	-3.38283	0.000131328	0.0117659							ICAM4	-3.62938	4.16329e-07	0.00015683		BIRC3	-4.0218	1.94051e-09	4.5796e-07		IL23A	-3.22125	0.000234869	0.0204254		IRF1	-2.2274	2.14179e-05	0.00330989		IER3	-4.06951	1.85593e-12	8.29257e-10		SPIB	-3.63736	3.06711e-08	3.61528e-06
	IL23A	-3.35078	6.61208e-07	0.000107845							RNF144B	-3.61169	2.70562e-05	0.00436799		NR4A2	-4.01268	3.53636e-09	7.60066e-07		CCL5	-3.17863	1.46827e-07	2.85303e-05		EHD1	-2.21956	2.83505e-05	0.00403829		RIPK2	-4.05776	1.45514e-10	4.3887e-08		SOCS1	-3.63726	2.12212e-06	0.000182245
	AC010980.1	-3.34476	7.87768e-07	0.000125275							TNFRSF9	-3.60759	1.02275e-06	0.000302709		GEM	-3.9947	1.79749e-09	4.41523e-07		ZBTB10	-3.14786	3.00161e-07	5.11343e-05		IFIH1	-2.21286	4.73917e-05	0.00602595		MYC	-4.05628	2.41692e-07	3.73817e-05		TNFRSF9	-3.63541	1.6448e-06	0.000146485
	OTUD1	-3.31859	2.16973e-09	5.52067e-07							CD40	-3.59997	3.60989e-06	0.000862973		DNAJB4	-3.90794	3.27004e-11	1.57433e-08		SOCS3	-3.07073	3.81051e-09	9.29168e-07		NR4A3	-2.21001	9.32466e-06	0.00176729		SOCS3	-4.05002	3.32304e-10	9.54502e-08		TNFAIP8	-3.62175	8.2654e-12	2.00265e-09
	TNFAIP2	-3.28948	1.4264e-08	3.07569e-06							TNFAIP6	-3.58896	1.03688e-05	0.00195341		GADD45B	-3.85202	1.68805e-08	2.90249e-06		TNFAIP2	-3.04273	2.40576e-09	5.9836e-07		DENND5A	-2.17366	1.69542e-05	0.00274685		SDC4	-4.0388	4.26399e-10	1.16668e-07		G0S2	-3.5839	1.69188e-13	5.6504e-11
	TNFAIP8	-3.27404	4.35996e-08	8.15698e-06							NFKBIA	-3.58673	4.10291e-05	0.00579583		RIPK2	-3.8356	5.08083e-11	2.26492e-08		PDGFB	-3.01019	9.11898e-10	2.57735e-07		EREG	-2.1735	0.000112786	0.0127296		SCN1B	-4.01247	4.54739e-05	0.0040243		WTAP	-3.56964	1.4899e-11	3.44482e-09
	SOCS3	-3.21814	5.1452e-09	1.19013e-06							NOCT	-3.58178	5.626e-05	0.00728508		KANK1	-3.82635	7.37429e-11	3.06059e-08		TNFAIP8	-2.95401	8.30396e-09	1.94845e-06		RNF19B	-2.10761	3.65089e-05	0.00495583		E2F7	-4.01059	0.000164744	0.011901		PDGFB	-3.56107	1.91733e-12	5.4886e-10
	STX11	-3.20803	6.68473e-09	1.49198e-06							BIRC3	-3.55216	2.21939e-05	0.00372827		PTX3	-3.81231	2.97638e-07	4.21456e-05		JAG1	-2.94268	2.27307e-05	0.00271806		KDM6B	-2.10209	2.85434e-05	0.00403829		NFKBIA	-3.98517	2.93853e-12	1.26609e-09		PPM1K	-3.51935	7.0469e-06	0.000553758
	PRDM8	-3.1769	2.23725e-05	0.00237185							PLAU	-3.55109	3.56158e-05	0.00527071		FOSB	-3.7975	1.7931e-10	6.6674e-08		GADD45A	-2.89708	4.67936e-06	0.000612553		PIM3	-2.0942	2.94386e-05	0.0041071		PDGFB	-3.98513	5.56417e-12	2.23754e-09		RIPK2	-3.51673	1.43145e-12	4.19764e-10
	FOSB	-3.17136	4.05676e-07	7.06987e-05							DUSP2	-3.53262	1.63808e-05	0.00286802		NFKBIA	-3.79096	9.08963e-08	1.38485e-05		G0S2	-2.88958	2.07491e-06	0.000286706		IRAK2	-2.08795	6.50159e-05	0.00777481		BIRC3	-3.9739	1.76869e-11	6.46592e-09		ETS2	-3.51004	7.05949e-12	1.76826e-09
	DDX58	-3.1659	1.94116e-06	0.000265239							TMEM26	-3.52755	0.000215506	0.0226526		CXCL8	-3.77942	1.02865e-06	0.000119046		PLAU	-2.88706	5.03109e-07	8.12554e-05		RASGEF1B	-2.06875	0.000145892	0.0159292		KDM6B	-3.93154	5.13067e-11	1.71934e-08		FOSB	-3.4638	2.91745e-07	2.89888e-05
	PDGFB	-3.14988	3.01966e-09	7.38772e-07							MMP10	-3.52645	2.51006e-06	0.000636788		GRAMD1A	-3.75372	7.94073e-10	2.22267e-07		CD83	-2.88489	5.16813e-08	1.07118e-05		PLEK	-2.06211	0.00015004	0.0162059		FSCN1	-3.88227	4.57003e-05	0.0040243		USP53	-3.46364	0.000567912	0.0252068
	IDO1	-3.13841	7.17852e-06	0.000830229							CYB5D1	-3.51978	3.21802e-06	0.000800063		IFI44	-3.71955	0.000107739	0.00741001		KLF6	-2.86749	3.42371e-08	7.4697e-06		PTGER4	-2.04434	5.83261e-05	0.00714495		RNF144B	-3.87919	4.20071e-09	9.74564e-07		ZBTB10	-3.46218	1.38212e-10	2.68019e-08
	PPP1R15A	-3.136	2.69796e-08	5.44816e-06							DNAJB4	-3.50216	3.78015e-05	0.00540127		TJP2	-3.68525	1.50358e-06	0.000169132		ZC3H12A	-2.86563	2.99129e-07	5.11343e-05		IL7R	-2.04223	2.74782e-05	0.00400026		TNFAIP8	-3.86167	1.44329e-11	5.44121e-09		MYC	-3.44852	3.12882e-08	3.65222e-06
	OASL	-3.13046	1.79007e-08	3.73332e-06							FOSB	-3.45898	4.38708e-05	0.00605953		PIM3	-3.67006	1.98818e-10	7.03815e-08		ETV3	-2.84106	1.78338e-07	3.21423e-05		RIPK2	-2.03988	6.79606e-05	0.00803134		HCAR3	-3.85665	4.962e-06	0.000559453		GCH1	-3.4426	2.24561e-08	2.78339e-06
	CD274	-3.12129	1.12933e-05	0.00127144							TJP2	-3.43041	3.55033e-05	0.00527071		PTGER2	-3.6182	2.85969e-10	9.05769e-08		WTAP	-2.83088	2.68742e-08	6.07651e-06		STX11	-1.95979	0.000225843	0.023065		RASL11A	-3.7719	0.000151814	0.0111676		AEN	-3.43879	0.000615511	0.0267326
	PELI1	-3.10863	2.11597e-08	4.34184e-06							MFSD2A	-3.39438	5.50187e-05	0.00727594		PTGER4	-3.60382	1.82805e-10	6.6674e-08		IL18	-2.80454	1.55699e-07	2.97888e-05		PLAUR	-1.93205	0.000414288	0.0392597		EHD1	-3.76269	1.82863e-09	4.32561e-07		BCL11A	-3.4377	4.13431e-07	4.07433e-05
	ICAM4	-3.10397	2.64291e-05	0.00277877							JAG1	-3.38877	5.16507e-05	0.00690397		HERC5	-3.59953	1.03378e-08	1.85711e-06		SERPINB9	-2.78551	6.44092e-07	0.000101392		MCL1	-1.89734	0.000162106	0.016962		DUSP1	-3.73816	3.63845e-10	1.0208e-07		PNRC1	-3.42955	7.86492e-11	1.63034e-08
	IL18	-3.10183	2.27847e-07	4.08264e-05							ALDH1A1	-3.37997	0.000547196	0.0425137		ETS2	-3.58404	6.74371e-09	1.37572e-06		RCAN1	-2.74899	4.37118e-07	7.15263e-05		PSMA6	-1.86461	0.000505741	0.0457673		PTX3	-3.73263	1.3683e-07	2.23069e-05		LAMP3	-3.4224	1.46858e-05	0.00108324
	TNFRSF9	-3.07581	1.42906e-05	0.00155389							FAM43A	-3.37997	0.000547196	0.0425137		LCP2	-3.58132	8.8949e-09	1.67299e-06		ICAM1	-2.73839	3.77286e-08	7.95243e-06		KANK1	-1.83202	0.000137104	0.0153023		MFSD2A	-3.72871	1.43128e-06	0.000183691		IER3	-3.42119	1.59213e-10	2.99096e-08
	SERPINB9	-3.0663	1.73266e-08	3.67381e-06							ISG15	-3.32581	5.14413e-05	0.00690397		ARL5B	-3.58078	1.60612e-09	4.11303e-07		KDM6B	-2.73201	2.15195e-08	4.95586e-06		NFKB1	-1.82949	0.000446274	0.0411268		DNAJB4	-3.68845	1.44718e-08	2.97706e-06		GPR183	-3.42039	1.02423e-10	2.08717e-08
	HSPA1B	-3.05184	8.78824e-06	0.00099825							CLCF1	-3.32529	9.34721e-05	0.0110662		G0S2	-3.5467	3.06451e-09	6.95934e-07		IRAK2	-2.70334	1.71413e-07	3.15575e-05		RNF144B	-1.75525	0.000522556	0.0468668		GPR132	-3.68783	4.93301e-07	7.25754e-05		EREG	-3.36568	3.1846e-10	5.63066e-08
	CLCF1	-3.04705	1.36441e-06	0.000190747							ELOVL7	-3.25806	3.93197e-07	0.000152745		JAG1	-3.5392	3.42401e-09	7.49299e-07		EREG	-2.68845	2.24825e-07	3.99417e-05		PLEKHO1	1.90939	0.000392316	0.0375315		KANK1	-3.62961	5.84852e-08	1.06904e-05		GADD45A	-3.36424	5.5379e-08	6.28133e-06
	ZC3H12C	-3.02763	3.57621e-08	6.99947e-06							DYRK3	-3.25142	3.62079e-05	0.00527585		PDGFB	-3.49935	9.0661e-09	1.67876e-06		PLEKHF2	-2.68354	1.72556e-07	3.15575e-05		MYO1F	1.91116	0.000326981	0.0318885		CLCF1	-3.62455	8.5938e-07	0.000121092		HCAR3	-3.35262	1.2353e-08	1.65023e-06
	NFKBIA	-2.99045	6.21502e-07	0.000102685							PLEKHF2	-3.19485	4.5891e-05	0.00626892		SOD2	-3.48852	1.92888e-06	0.000212991		GPR132	-2.66837	2.99229e-06	0.000395873		PPBP	2.20282	5.9893e-05	0.0072485		EREG	-3.61493	7.08084e-11	2.24798e-08		PIM3	-3.35045	1.48072e-11	3.44482e-09
	PLAU	-2.97677	3.49746e-08	6.9523e-06							KDM6B	-3.19375	0.000118255	0.0134865		LY6K	-3.48078	0.000367427	0.0201016		DENND5A	-2.60755	1.26407e-07	2.49524e-05		IRF2BP2	2.61192	4.70013e-06	0.00100453		IL18	-3.61208	5.34281e-08	9.91626e-06		GJB2	-3.31191	2.44412e-07	2.49031e-05
	JAG1	-2.97531	3.19854e-06	0.000406919							DENND5A	-3.15508	9.59047e-05	0.0112471		ATF3	-3.44667	1.53731e-09	4.0224e-07		PPP1R15A	-2.60256	1.08893e-07	2.18418e-05		RNF24	2.70798	0.000160343	0.0169541		RND1	-3.61027	0.00020008	0.0141156		CYB5D1	-3.29806	2.09655e-06	0.000181344
	KANK1	-2.84087	5.30046e-07	8.99099e-05							MN1	-3.14671	8.72754e-05	0.0104404		TNFAIP8	-3.3815	6.15213e-07	7.63372e-05		OSM	-2.59682	0.000130258	0.0123656		CCL7	2.75441	1.61612e-06	0.00042721		GRAMD1A	-3.6045	4.0405e-06	0.000482619		DUSP1	-3.27684	1.25949e-10	2.52381e-08
	ZC3H12A	-2.81041	1.14628e-06	0.000168875							CXCL9	-3.11656	5.61573e-06	0.00120361		RGS16	-3.3502	0.000802185	0.0384665		ETS2	-2.57994	2.28344e-07	3.99956e-05		ABCC3	2.85373	4.85534e-05	0.00604613		DUSP2	-3.56691	4.16686e-08	7.97921e-06		LCP2	-3.27574	4.11485e-11	9.16165e-09
	IER3	-2.80577	2.42028e-06	0.000314192							RND1	-3.11656	5.61573e-06	0.00120361		HCAR3	-3.31842	5.3016e-08	8.39606e-06		CDKN2B	-2.55774	2.89904e-05	0.00336938		ZMAT2	2.9442	0.000229616	0.023065		IL24	-3.55161	0.000140438	0.010589		TNFAIP2	-3.25987	4.50101e-10	7.51606e-08
	WTAP	-2.79309	9.55776e-07	0.000146499							LAMB3	-3.10312	2.61257e-05	0.00431252		GBP5	-3.31646	3.29197e-08	5.42769e-06		OASL	-2.53569	4.6605e-05	0.00512902		TNFSF14	3.16803	4.72734e-05	0.00602595		NR4A2	-3.53582	0.000283443	0.0184836		CD83	-3.25665	6.51009e-10	1.05771e-07
	PLEK	-2.78976	5.39887e-07	9.03742e-05							CXCL1	-3.0959	0.000114057	0.0131282		AEN	-3.31549	0.000918705	0.043054		CCRL2	-2.52696	7.97124e-07	0.000122383		DOK2	3.33678	0.000454289	0.0414849		URGCP	-3.53347	0.00036096	0.0227726		BCL2A1	-3.2371	1.32709e-10	2.61567e-08
	EBI3	-2.77236	0.000219463	0.0186134							PELI1	-3.06653	8.73462e-05	0.0104404		PPP1R15A	-3.3073	5.39361e-07	6.98038e-05		STX11	-2.51596	5.48271e-07	8.74142e-05		TRAPPC11	3.34552	0.000438731	0.0410694		ICAM1	-3.47102	7.50828e-10	1.88708e-07		GBP5	-3.23131	8.75914e-08	9.66157e-06
	TMEM88	-2.68239	0.00036001	0.0286253							ETS2	-3.05877	0.000163956	0.0178784		TNIP3	-3.29754	1.45739e-09	3.89804e-07		MYC	-2.49645	3.33593e-05	0.00377142		FOS	3.57439	1.6892e-06	0.000435078		WTAP	-3.46643	3.29751e-10	9.54502e-08		IL18	-3.18368	6.50396e-11	1.39638e-08
	ZC3HAV1	-2.67924	4.51141e-07	7.75597e-05							CCRL2	-3.05736	7.70329e-05	0.00967268		NRP2	-3.2865	3.23334e-09	7.20676e-07		INHBA	-2.48208	6.39599e-05	0.00662838		CCL22	3.98128	4.84492e-06	0.0010139		DUSP5	-3.46172	6.00198e-06	0.000652323		PELI1	-3.17676	7.33389e-11	1.54694e-08
	GPR132	-2.67888	2.06563e-06	0.000276621							AC010980.1	-3.04888	0.000191581	0.020709		PHACTR1	-3.26624	3.60619e-07	4.82268e-05		IFIT3	-2.48187	0.000677833	0.0484456		DCSTAMP	5.01566	0.000278516	0.0274284		ARL5B	-3.45658	1.48063e-08	2.97706e-06		IFIH1	-3.10554	1.04414e-09	1.6518e-07
	TJP2	-2.67724	0.000216785	0.0185097							SLC1A2	-3.03542	1.31488e-05	0.00233505		TNFAIP2	-3.24624	8.22314e-07	9.99735e-05		MAP3K8	-2.47405	1.80209e-06	0.000254668		TLK2	5.04491	0.000234343	0.0233067		PLEK	-3.44686	4.97374e-10	1.30442e-07		KDM6B	-3.09245	3.06228e-10	5.49519e-08
	ICAM1	-2.67138	1.12098e-06	0.000167778							FLT1	-3.0338	0.000209101	0.0222165		ZC3H12C	-3.24158	8.08377e-09	1.59502e-06		MFSD2A	-2.45388	0.000494234	0.0379401		SUPT20H	5.25486	7.00054e-05	0.00817679		EGR3	-3.42684	0.000482674	0.028544		EGR1	-3.07164	0.000290478	0.014674
	GBP2	-2.65775	2.25928e-07	4.08264e-05							GADD45A	-3.02941	0.000319967	0.0307329		HCAR2	-3.22514	6.05798e-05	0.0043924		GCH1	-2.45018	0.000549978	0.0409552		MCEMP1	5.31178	4.87543e-05	0.00604613		ZC3H12A	-3.42541	3.62748e-07	5.47024e-05		ZC3HAV1	-3.06904	3.48064e-10	6.06489e-08
	ETV3	-2.62611	6.83139e-07	0.000110011							TNFAIP2	-2.97191	0.00034537	0.0320981		ZC3HAV1	-3.21824	9.65142e-09	1.76007e-06		PIM3	-2.43176	7.67452e-07	0.0001193		IL1R2	5.32563	4.49913e-05	0.00586932		ENGASE	-3.40846	0.000362428	0.0227726		RNF144B	-3.06662	1.4909e-10	2.84525e-08
	IL10	-2.62389	4.45811e-05	0.00426436							KANK1	-2.96617	0.000350967	0.0323176		IFIH1	-3.21661	8.88201e-09	1.67299e-06		RAPGEF2	-2.37627	1.21591e-05	0.00148245		APOBEC3A	5.74683	4.21274e-06	0.000940377		FJX1	-3.40846	0.000362428	0.0227726		ETV3	-3.04561	5.49085e-10	9.04336e-08
	GCH1	-2.62276	2.95182e-05	0.00305309							IL18	-2.96476	0.000353809	0.0323397		ICAM1	-3.17408	1.00859e-06	0.000117858		GBP2	-2.34295	0.000113368	0.0109291							ZBTB10	-3.35234	7.78673e-06	0.000816862		DNAJB4	-3.04012	3.73769e-10	6.41976e-08
	GRAMD1A	-2.61696	1.95979e-06	0.000265239							DRAM1	-2.95625	0.000300076	0.029372		SOCS3	-3.12666	1.18111e-08	2.09056e-06		GPR183	-2.34145	7.35164e-05	0.00755578							IRAK2	-3.32516	2.27316e-07	3.56148e-05		ICAM1	-3.03409	1.79212e-09	2.76239e-07
	PLEKHF2	-2.56146	1.21387e-06	0.000173515							PLAUR	-2.95122	0.000356739	0.0323695		DUSP1	-3.11018	2.70643e-07	3.87792e-05		RNF19B	-2.32795	2.75053e-06	0.000367802							IL6	-3.32238	0.000270406	0.0178261		SOD2	-3.03048	2.11483e-08	2.64861e-06
	DENND5A	-2.54649	9.50602e-07	0.000146499							ZC3HAV1	-2.94753	0.00021685	0.0226526		MN1	-3.07794	0.00019298	0.0123548		AREG	-2.30449	0.000526468	0.0396797							DYRK3	-3.31489	0.000708766	0.0384506		CSF1	-3.02794	2.40769e-10	4.45349e-08
	RASGEF1B	-2.53197	2.32025e-06	0.000304312							PDGFB	-2.93182	0.000288746	0.0284873		AC010980.1	-3.06001	3.20973e-07	4.49213e-05		PPP1R15B	-2.29209	2.26804e-06	0.000306579							TNFAIP2	-3.30849	1.50859e-09	3.63994e-07		OTUD1	-3.02431	1.56188e-09	2.43876e-07
	PNRC1	-2.52911	1.2181e-05	0.00135935							PTGER2	-2.92009	0.000130233	0.0145849		IER3	-3.05696	7.62132e-06	0.000711087		EHD1	-2.25468	2.18638e-06	0.000298789							HOMER1	-3.28088	0.000803595	0.043087		NR4A1	-3.0209	2.40125e-07	2.46754e-05
	KLF6	-2.45868	1.4026e-05	0.00155164							IFIH1	-2.91056	0.000419366	0.0354635		WTAP	-3.05458	2.83387e-06	0.000301845		GEM	-2.24123	0.000133128	0.0124731							ERRFI1	-3.2799	0.000710749	0.0384506		AREG	-3.01656	2.85306e-05	0.0019714
	NBN	-2.44395	2.61177e-06	0.000335626							ZFP36	-2.90559	0.000281646	0.0280091		TNFRSF9	-3.0537	0.000255665	0.0152336		NBN	-2.23859	1.00079e-05	0.00126998							EXT1	-3.2799	0.000710749	0.0384506		SCN1B	-2.94681	0.00066951	0.028646
	ZBTB10	-2.43815	1.50328e-05	0.00162074							NBN	-2.87	0.000332718	0.0313335		DUSP8	-3.03656	0.000274603	0.0161225		BCL2	-2.17828	0.000667523	0.0482635							MMP10	-3.2799	0.000710749	0.0384506		MAP3K8	-2.94168	3.72864e-09	5.467e-07
	CCRL2	-2.43084	2.29874e-06	0.000304312							NFIL3	-2.84753	0.000494705	0.0409978		GJB2	-3.02958	0.00028302	0.0163771		LCP2	-2.17529	1.42789e-05	0.00172401							PDGFA	-3.2799	0.000710749	0.0384506		EHD1	-2.93268	4.26637e-10	7.22459e-08
	ZFP36	-2.42546	4.96515e-06	0.000595911							FSCN1	-2.80693	6.26131e-05	0.00794228		RAB27B	-3.02302	3.39489e-05	0.0026026		DUSP5	-2.17368	0.000514162	0.0389886							RCAN1	-3.27542	4.13036e-06	0.000488516		ADRB2	-2.90816	0.000756062	0.0314537
	PTGER2	-2.42329	4.30933e-06	0.000522127							RASGEF1B	-2.80322	0.000535697	0.0425137		KDM6B	-3.02244	8.38012e-07	0.000100863		RGS1	-2.17305	0.000408565	0.0319554							PNRC1	-3.2161	4.66586e-09	1.06205e-06		CCL23	-2.90608	0.00082799	0.0337455
	EREG	-2.41944	3.55866e-05	0.00362186							ZC3H12C	-2.792	0.000398532	0.0341666		DUSP5	-2.96428	2.53252e-06	0.000272155		SAV1	-2.1704	2.95951e-05	0.00340782							PIM3	-3.20048	1.46507e-08	2.97706e-06		ARID5B	-2.90256	2.54654e-09	3.77988e-07
	IRAK2	-2.40824	5.65435e-06	0.000672286							PHACTR1	-2.7875	0.000346002	0.0320981		PLAU	-2.94974	5.24992e-08	8.39606e-06		NFKB2	-2.16591	5.8033e-05	0.00613267							OSM	-3.20016	0.000431339	0.0264146		REL	-2.8512	1.56903e-08	2.00686e-06
	KDM6B	-2.39942	3.9568e-06	0.000488723							IL23A	-2.76039	0.000162251	0.017849		ACAT2	-2.9489	0.000564536	0.0283115		NAMPT	-2.1614	2.47784e-05	0.0029347							SOCS1	-3.20016	0.000431339	0.0264146		KCNJ2	-2.84525	1.52e-06	0.00013638
	EZH2	-2.39239	7.11634e-05	0.00660833							DUSP1	-2.75955	0.000398146	0.0341666		GBP1	-2.94791	3.41167e-07	4.66186e-05		ZFP36	-2.11943	5.40501e-05	0.00579454							CD83	-3.17901	6.68165e-09	1.46559e-06		KLF6	-2.83619	4.58546e-08	5.25057e-06
	PIM3	-2.39233	3.66341e-06	0.000461444							SDC4	-2.75532	0.000396967	0.0341666		PLEK	-2.94673	4.37339e-06	0.000442311		IL7R	-2.07147	0.000271556	0.022818							FOSB	-3.1549	0.000257823	0.0173764		HCAR2	-2.82398	4.77075e-06	0.000387559
	LCP2	-2.37991	6.30275e-06	0.000735629							THAP2	-2.75202	2.82392e-05	0.00441329		RNF144B	-2.94075	3.34389e-08	5.43879e-06		GPR84	-2.05919	0.000368786	0.0297807							OTUD1	-3.15459	9.04574e-07	0.000125434		IRAK2	-2.79787	4.60839e-09	6.6755e-07
	SOD2	-2.36791	8.30779e-05	0.00760372							IDO1	-2.72171	8.92472e-06	0.00181874		CSF1	-2.92722	0.000552742	0.0279529		NFKB1	-2.00175	3.21341e-05	0.00366624							MAFF	-3.13818	1.36179e-07	2.23069e-05		SAV1	-2.78921	2.32638e-09	3.49626e-07
	LAMB3	-2.35566	0.000178236	0.015638							DDX58	-2.71753	0.000563841	0.0435348		KLF6	-2.92113	9.11067e-06	0.000829384		NCR3LG1	-1.99733	8.75597e-05	0.00892535							SOD2	-3.13219	2.1244e-08	4.20143e-06		RNF19B	-2.74193	1.47426e-08	1.90592e-06
	IFIH1	-2.32275	3.05911e-05	0.00313855							SAV1	-2.71002	0.000374823	0.0332816		CDKN2B	-2.90724	3.32461e-07	4.59942e-05		SOD2	-1.98263	0.000103504	0.0102157							ATF3	-3.09531	4.51174e-08	8.50463e-06		PTX3	-2.72635	3.96585e-06	0.000326585
	RIN2	-2.31732	8.62664e-06	0.000988721							DHX58	-2.65568	0.000369054	0.0330051		SERPINB9	-2.89085	7.11136e-08	1.11159e-05		MAP3K4	-1.97698	0.000665813	0.0482635							BCL11A	-3.08587	0.000588418	0.0330171		STX11	-2.70612	6.82923e-09	9.65975e-07
	DCUN1D3	-2.28116	0.00024936	0.0207344							TNFSF9	-2.65568	0.000369054	0.0330051		HRH1	-2.8892	1.31814e-05	0.00112519		REL	-1.96097	9.53059e-05	0.00948179							CXCL6	-3.05639	0.000357691	0.0227726		SDC4	-2.69882	7.46202e-09	1.04321e-06
	SDC4	-2.28039	4.20193e-05	0.00411207							GPR132	-2.63894	0.000631926	0.0473601		CCRL2	-2.87849	1.69468e-07	2.51816e-05		PLAUR	-1.95044	5.82907e-05	0.00613267							TNFRSF9	-3.05372	0.000881163	0.0454288		YPEL2	-2.69731	6.964e-06	0.000550844
	PLAUR	-2.27418	4.10588e-05	0.00408086							TNFSF15	-2.63779	5.59213e-05	0.00728508		NAMPT	-2.87043	3.09369e-05	0.0024337		RASGEF1B	-1.88521	0.000189745	0.0173505							GPR183	-3.02906	2.39944e-08	4.66884e-06		NBN	-2.69671	8.77752e-09	1.21301e-06
	IFIT1	-2.27359	0.000377929	0.0298635							YRDC	-2.60296	0.000577152	0.0442875		DENND5A	-2.80719	2.18555e-06	0.000239139		ABL2	-1.86655	0.000204775	0.0183207							ZC3H12C	-2.99299	1.67618e-07	2.66072e-05		NFIL3	-2.69423	1.32524e-08	1.73188e-06
	ABL2	-2.23251	1.55956e-05	0.00166729							ACAT2	-2.56232	3.03608e-05	0.00460263		NBPF9	-2.8014	0.000163512	0.0107543		BTG1	-1.86035	0.000349175	0.0283813							GBP2	-2.98214	9.26531e-08	1.66831e-05		DDIT4	-2.67065	2.15794e-05	0.00155359
	NFIL3	-2.2265	4.19312e-05	0.00411207							MET	-2.49234	0.000250828	0.0255577		HERC6	-2.77001	0.00020046	0.0124368		ZNF697	-1.82767	0.000277364	0.0230779							CCRL2	-2.95952	1.2578e-07	2.13719e-05		PPP1R15B	-2.67041	2.9859e-08	3.58994e-06
	RNF19B	-2.21895	2.68567e-05	0.00280058							AC072022.2	-2.39472	0.000546419	0.0425137		NBN	-2.74881	1.93274e-07	2.80271e-05		USP12	-1.81059	0.000133397	0.0124731							SIAH2	-2.95158	0.000106938	0.00843201		ATF3	-2.66569	1.57273e-07	1.65868e-05
	EHD1	-2.177	1.4187e-05	0.00155389							GJB2	-2.39472	0.000546419	0.0425137		IL18	-2.74863	9.61623e-07	0.000113471		ZFX	-1.80857	0.000481716	0.0372088							CDKN2B	-2.94881	0.000674468	0.0373247		JAG1	-2.6486	1.00176e-07	1.08506e-05
	RNF149	-2.15122	3.76361e-05	0.00380005							TRIM72	-2.39472	0.000546419	0.0425137		ZFP36	-2.74478	3.87133e-06	0.000401683		B4GALT5	-1.74245	0.000339669	0.0277903							LCP2	-2.92114	1.34504e-07	2.23069e-05		ISG20	-2.64647	2.61025e-05	0.00181405
	CCL5	-2.14421	6.20598e-05	0.00580533							TMEM88	-2.29594	0.000321397	0.0307329		MAFF	-2.73229	3.44721e-07	4.66186e-05		KMO	-1.71311	0.000587424	0.0432261							PPP1R15B	-2.87925	2.47945e-07	3.78634e-05		PLEK	-2.63977	1.92028e-07	2.00761e-05
	NAMPT	-2.14028	0.000271804	0.022309							MPZL1	-2.29317	0.000113987	0.0131282		ZC3H12A	-2.72539	1.74337e-07	2.55893e-05		PSMA6	-1.68749	0.000570002	0.0421937							NAMPT	-2.86594	9.80107e-08	1.73883e-05		DCUN1D3	-2.62261	7.18899e-06	0.000561255
	ZNF697	-2.09015	0.000150557	0.0133013							BCL2L1	-2.17019	0.000272061	0.0272742		PLEKHF2	-2.72285	5.56883e-07	7.02502e-05		CFLAR	-1.67216	0.000401799	0.0318176							KLF6	-2.84837	1.18364e-07	2.06948e-05		GBP1	-2.61788	1.2243e-08	1.65023e-06
	SAV1	-2.0681	6.11508e-05	0.00576267							CKS2	-2.11833	0.000308008	0.0299128		PNRC1	-2.7214	2.85472e-05	0.002306		SDC4	-1.6409	0.000672825	0.0483656							ETS2	-2.80817	4.88999e-07	7.25754e-05		SYNE2	-2.6066	1.23201e-05	0.000920026
	GADD45B	-1.99393	0.000292564	0.023707							NEDD9	-2.09361	0.000490247	0.0409011		THAP2	-2.72019	0.000315934	0.0178525		SMAD7	1.9501	0.000317452	0.0261446							B4GALT5	-2.78972	2.51819e-06	0.000316453		ZC3H12A	-2.60159	8.45035e-08	9.40728e-06
	GBP1	-1.99368	0.000112842	0.0102541							BCL11A	-2.08502	0.000328398	0.0311627		CLCF1	-2.70531	4.8263e-06	0.000472271		TXNIP	1.95356	0.000255453	0.021759							SERPINB2	-2.7777	1.20445e-07	2.07578e-05		SOCS3	-2.60099	1.26982e-08	1.6777e-06
	MAP3K8	-1.9679	0.000133824	0.0119056							PRDM8	-2.07582	0.000543797	0.0425137		IRAK2	-2.70471	3.81629e-07	5.04757e-05		MARCHF7	1.97827	0.000377233	0.0302663							STX11	-2.71962	3.26209e-06	0.000397513		MAFF	-2.59665	6.15581e-08	6.91694e-06
	NRP2	-1.90417	0.000190481	0.0165979							CHST2	-1.97483	0.000522344	0.0424396		GADD45A	-2.67815	8.10559e-07	9.95499e-05		MIDN	2.12077	0.000111942	0.0108758							PELI1	-2.70925	1.38571e-06	0.000179755		JAML	-2.57864	0.000924232	0.0358581
	SLAMF7	-1.86553	0.000625182	0.047913							SCARF1	-1.97483	0.000522344	0.0424396		ABL2	-2.62891	4.44663e-06	0.000442311		H1-4	2.13873	0.000445869	0.0346552							ZC3HAV1	-2.70501	4.89228e-06	0.000559453		NR4A2	-2.56775	0.000203828	0.0108917
	PFKFB3	-1.84715	0.000261531	0.0216052							RNF138	2.34329	0.000268905	0.0271769		KMO	-2.58534	1.62228e-06	0.000180794		MT1E	2.25962	0.000404244	0.0318176							ETV3	-2.68487	2.48031e-06	0.000314973		ZFX	-2.55004	2.88895e-08	3.50847e-06
	PPP1R15B	-1.84356	0.000247642	0.020727							ABCB7	2.44411	0.000412808	0.035148		MAP3K8	-2.57595	1.80159e-05	0.00149544		VCPIP1	2.53065	0.000221108	0.0196407							GCH1	-2.68275	0.000736445	0.0396628		LTB	-2.54682	0.00124726	0.0458587
	MCL1	-1.83459	0.000621677	0.047913							KLHL11	2.49265	0.00019333	0.020718		GBP4	-2.5746	3.44305e-05	0.00260632		FOS	2.6727	5.32104e-06	0.000689296							ISG15	-2.66949	3.87633e-05	0.00346401		CCL5	-2.53045	2.08817e-08	2.64274e-06
	B4GALT5	-1.83142	0.000647597	0.0493337							KLHDC10	2.55611	0.000506047	0.0416601		PLAUR	-2.5606	7.14442e-05	0.00508818		TLR1	2.70767	4.72486e-05	0.00515424							CCL5	-2.66035	9.98805e-07	0.000135389		FABP3	-2.5302	0.000256634	0.013186
	ARID5B	-1.82748	0.000281789	0.0229802							HAUS3	2.70366	0.00039024	0.0341625		IDH3A	-2.52224	3.12823e-05	0.0024449		CEBPA	2.71333	0.000255317	0.021759							REL	-2.65209	8.6322e-07	0.000121092		GRAMD1A	-2.52802	1.8285e-06	0.000160467
	KMO	-1.77157	0.000462654	0.0361097							ASF1A	2.86976	0.000125403	0.0141717		CLIC4	-2.49719	1.13237e-06	0.000129802		LPAR6	2.81541	1.43872e-06	0.000210493							PPP1R15A	-2.64084	9.44012e-07	0.000129416		SIAH2	-2.52476	3.61693e-06	0.000301988
	LPAR6	2.04509	0.000299741	0.0240937							FAM78A	2.90653	0.000385335	0.0339723		PELI1	-2.47953	4.42853e-06	0.000442311		CASS4	2.82769	0.000395956	0.0315648							RGS1	-2.61267	3.02284e-05	0.00287146		NAMPT	-2.5229	8.98821e-07	8.37715e-05
	FOS	2.17884	0.000211736	0.0182007							PDK4	2.98117	0.000668218	0.0494442		ETV3	-2.46927	3.96657e-06	0.000408048		ING2	2.95409	0.000696249	0.0494774							DENND5A	-2.6066	5.11209e-06	0.000570968		TJP2	-2.47855	0.000101987	0.00589517
	MT1H	2.77036	4.43004e-05	0.00426436							JCHAIN	3.12305	3.64993e-05	0.00527585		EHD1	-2.4037	1.59912e-05	0.00135543		CCR2	3.28195	5.34154e-05	0.00577629							ZFP36	-2.59688	6.40222e-07	9.30559e-05		PPP1R15A	-2.47533	4.87089e-07	4.7228e-05
	TLR1	2.77282	4.2344e-05	0.00411222							NBEAL2	4.85161	0.000441768	0.0371056		STX11	-2.4035	3.06091e-06	0.000323167		CCL22	3.4376	0.00027836	0.0230779							BTG2	-2.58877	1.12335e-06	0.000148924		AC010980.1	-2.47515	2.55113e-07	2.5775e-05
	IER5L	3.58052	5.88426e-06	0.000693144							IGHA2	5.00335	3.82612e-06	0.000897407		CCL2	-2.39955	0.000258196	0.0153086		MT1H	4.19479	1.62022e-07	3.05289e-05							HS3ST3B1	-2.57194	0.000145788	0.0107901		PTGER2	-2.46788	3.06159e-08	3.61528e-06
	TCTEX1D1	6.12216	0.000599459	0.046502							C2orf88	5.05137	0.00016046	0.0178096		SLC2A6	-2.3655	4.42528e-06	0.000442311		TFPI2	4.43136	0.000231705	0.0202921							STAT5A	-2.52869	0.000570371	0.032154		FSCN1	-2.46013	0.000518907	0.0235159
	PDK4	6.38536	0.000205628	0.0177959							ZNF440	5.22706	5.8642e-05	0.00751524		MARCKS	-2.34188	0.000226494	0.0136989		IER5L	5.4788	2.33452e-09	5.92493e-07							IFIH1	-2.51315	9.10831e-05	0.00737468		GBP4	-2.45844	0.000166809	0.00919977
	ASB7	6.39311	0.000225249	0.0189776							SPP1	5.46346	3.57639e-06	0.000862973		GNLY	-2.33895	6.57447e-06	0.000628018		ACE	5.6809	0.000539597	0.0404242							ABL2	-2.44875	1.4547e-05	0.00147474		RGS1	-2.45274	1.10812e-06	0.000102484
	TNFRSF12A	7.95874	4.13484e-08	7.85126e-06							ZNF740	5.88299	5.93217e-07	0.000199305		LDLR	-2.31811	4.83378e-05	0.00356929		GAS2L1	5.79169	0.0005009	0.0382159							PTGER2	-2.44576	1.15806e-05	0.00118397		CLCF1	-2.43726	1.34024e-06	0.000121155
											HHEX	5.9314	2.52755e-07	0.000130917		PPM1K	-2.31112	0.000196289	0.0123693		ZNF615	5.94817	0.000161528	0.0148797							NBN	-2.44229	1.13111e-05	0.0011663		PLEKHF2	-2.43256	1.56566e-07	1.65868e-05
																MAP2K3	-2.30782	9.82743e-06	0.000882709		TRIP6	5.9635	0.000267001	0.0225879							ACSL1	-2.43874	4.48498e-06	0.000525308		CCRL2	-2.4314	2.78879e-07	2.79413e-05
																RIN2	-2.30588	3.15031e-05	0.00244627		KLHL11	6.00898	0.000254749	0.021759							PLAUR	-2.4259	5.5925e-06	0.000613344		CCL22	-2.38997	0.00014421	0.00806434
																ISG20	-2.28891	0.000118433	0.0080082		IFI27	6.1052	0.000651274	0.0476426							CDC42EP3	-2.4114	0.000117942	0.00900539		MAP2K3	-2.38312	5.29999e-07	5.05729e-05
																SERPINB2	-2.28886	0.000617006	0.0306871		RAB42	6.69518	7.14187e-06	0.000915632							RNF19B	-2.40737	7.17365e-06	0.000772704		PLAUR	-2.37866	1.75736e-06	0.000155358
																SNX10	-2.28455	1.10438e-05	0.000963214		PDK4	6.97983	1.02829e-06	0.00015563							MAP3K8	-2.38693	4.82503e-06	0.000559453		EGR3	-2.37397	0.000895242	0.0351748
																RASGEF1B	-2.28079	0.000195246	0.0123683		GPC4	7.42553	0.000136589	0.0126763							PLEKHF2	-2.36739	2.99241e-05	0.00286511		TRBC2	-2.3479	4.57996e-05	0.00301035
																B4GALT5	-2.27687	6.89143e-06	0.00064801		CXCL11	8.22853	2.56334e-05	0.00300733							PLAU	-2.33318	0.000105615	0.00838248		IL1RN	-2.32991	2.05214e-06	0.000178789
																ANKRD10	-2.27587	2.99387e-05	0.00240228												DRAM1	-2.32938	7.69172e-05	0.00644395		DENND5A	-2.28799	6.73559e-07	6.37653e-05
																PHLDA2	-2.24067	1.02407e-05	0.00090732												PFKFB3	-2.32481	3.05306e-05	0.00287751		OSM	-2.27415	6.31668e-05	0.00389464
																TSC22D1	-2.24051	1.19411e-05	0.00103398												CXCL10	-2.31583	2.05824e-05	0.00203529		RAPGEF2	-2.25928	5.07984e-07	4.88599e-05
																MAP1LC3A	-2.23959	0.000320337	0.0179643												ZFX	-2.31546	0.000103592	0.00827641		ACAT2	-2.23075	0.000773174	0.0320547
																DCUN1D3	-2.22307	6.93201e-05	0.00496629												CLIC4	-2.27678	0.000156146	0.0113479		PLK3	-2.20971	3.33574e-06	0.000280459
																ITGB8	-2.20304	1.62664e-05	0.00136911												RASGEF1B	-2.25888	1.89951e-05	0.00189386		ACSL1	-2.19496	9.932e-06	0.000751021
																OTUD1	-2.19053	2.07269e-05	0.00170869												ZNF697	-2.25358	0.000387796	0.0241153		NFKB1	-2.19293	4.70584e-06	0.000384886
																FFAR2	-2.18103	2.40443e-05	0.00195538												SAV1	-2.24467	0.000451287	0.0272216		ABL2	-2.16767	9.22484e-06	0.000706435
																NFKB1	-2.15431	0.000307203	0.017441												AC010980.1	-2.23479	0.000269192	0.0178261		IL7R	-2.1456	1.17241e-06	0.000106787
																NFIL3	-2.1277	3.53358e-05	0.00264163												ACVR2A	-2.22934	0.000458451	0.0275162		KCNE1	-2.12981	0.000132648	0.00747251
																SGK1	-2.12453	0.000129453	0.00865609												ANKLE2	-2.20794	0.000114433	0.00884948		EBLN2	-2.08874	0.00105397	0.039611
																SAV1	-2.10793	3.48802e-05	0.00262386												NFKB2	-2.18749	0.000673859	0.0373247		PHACTR1	-2.08857	1.25107e-05	0.000928497
																OSM	-2.09669	8.54552e-05	0.00597988												NFKB1	-2.14179	5.29108e-05	0.00452706		ZFP36	-2.07383	5.84609e-06	0.000468584
																SDC4	-2.09293	3.29771e-05	0.00254431												NFIL3	-2.13973	0.000418921	0.0259173		TNFSF8	-2.07287	6.8205e-05	0.00414335
																ZNF697	-2.06982	6.3901e-05	0.00460546												RILPL2	-2.13426	0.000127613	0.00968256		NFKB2	-2.07255	1.72235e-05	0.00125502
																GPR132	-2.06832	3.42779e-05	0.00260632												FOSL2	-2.11883	0.000190855	0.0135439		IRF8	-2.06289	9.74003e-06	0.000741167
																IL10RA	-2.05029	5.38623e-05	0.00395297												SLC2A6	-2.10606	0.000835303	0.0444444		B4GALT5	-2.05754	5.01254e-06	0.000404468
																EZH2	-2.04426	0.000546426	0.0278394												ATP2B1	-2.06178	8.6538e-05	0.00719996		RHOF	-2.03268	0.000730921	0.0306197
																REL	-2.03118	0.000754149	0.0366006												IRF8	-1.9912	0.000322253	0.0207896		CDKN2B	-2.02248	0.000112075	0.00641656
																ARID5B	-2.02048	8.36843e-05	0.0058902												B4GALT1	-1.98358	0.000543487	0.0311674		MCL1	-2.01489	1.88531e-05	0.00136548
																PPP1R15B	-2.0075	0.000292442	0.0166817												ARID5B	-1.95987	0.000274661	0.0180082		ATP2B1	-2.00209	2.30074e-05	0.00164654
																CITED2	-2.00045	0.000548183	0.0278394												USP12	-1.94136	0.000345067	0.022143		RASGEF1B	-1.98734	4.76917e-05	0.00308326
																ZBTB10	-1.99864	0.000108688	0.00743276												MAP2K3	-1.89088	0.000445305	0.0269958		BTG3	-1.98321	6.93e-06	0.000550844
																GPR183	-1.9922	0.0010592	0.049033												NINJ1	-1.88393	0.000243215	0.016484		HS3ST3B1	-1.98126	4.582e-05	0.00301035
																KLF7	-1.97927	0.0004356	0.0230964												KMO	-1.87588	0.000593237	0.0331334		TIFA	-1.97543	0.000718184	0.0302973
																ACSL1	-1.96497	0.000454089	0.0239711												RIN2	-1.86354	0.000285105	0.018492		GREM1	-1.96553	7.15186e-05	0.00427795
																STAT5A	-1.95565	0.000320898	0.0179643												SLAMF7	-1.82221	0.000540617	0.0311674		PFKFB3	-1.94637	7.56989e-06	0.000587179
																SIAH2	-1.94893	0.000993801	0.046183												NFE2L2	-1.79039	0.000439102	0.0267542		PLAU	-1.93746	4.79556e-05	0.00308326
																DENND4A	-1.94626	0.000124817	0.00839273												MARCKS	-1.78382	0.000374856	0.0234314		ZBTB20	-1.93635	0.000907201	0.0354132
																PHLDB1	-1.93108	0.000290972	0.0166768												CFLAR	-1.78093	0.000510526	0.0300438		USP12	-1.93166	2.31683e-05	0.00164824
																CYRIA	-1.92243	0.00020702	0.0127779												BTG1	-1.75944	0.000547628	0.0311674		PSMA6	-1.9225	3.00247e-05	0.00206278
																SERTAD2	-1.91093	0.000209472	0.0128633												ZNF267	-1.73421	0.000890628	0.0457214		RALGDS	-1.92214	0.000227615	0.0119395
																ANKRD28	-1.90874	0.00019292	0.0123548												NRP2	-1.66477	0.000859617	0.0445619		SERPINB2	-1.90551	0.000201838	0.0108335
																SLC7A5	-1.88849	0.000100439	0.00694764												GBP1	-1.65228	0.00083628	0.0444444		GADD45B	-1.89188	0.000457994	0.0214259
																P2RX7	-1.88521	0.000229068	0.0137853												TDO2	2.01496	0.000965207	0.0493401		CFLAR	-1.88187	8.81119e-05	0.00519299
																PFKFB3	-1.82503	0.000365402	0.0200821												FOS	2.51825	0.000111898	0.00870924		TSC22D1	-1.84433	8.40146e-05	0.0049759
																SLAMF7	-1.80609	0.000282221	0.0163771												LPAR6	2.5888	2.7094e-05	0.00261951		SLC7A5	-1.82271	0.000439088	0.0206217
																EPM2AIP1	-1.78007	0.000846989	0.0401353												TXNIP	2.72607	4.95788e-05	0.00430301		GPR84	-1.80305	4.74619e-05	0.00308326
																ACVR2A	-1.77652	0.000516034	0.0268009												MIDN	3.02228	7.4601e-06	0.000789461		SPP1	-1.80072	4.99345e-05	0.00319342
																MAML2	-1.77327	0.000287109	0.0165342												PDK4	3.027	0.000155405	0.0113479		IRF1	-1.79248	2.57563e-05	0.00180634
																BTG3	-1.7717	0.000250243	0.0149847												CYTIP	3.12648	0.000109346	0.00856594		EIF1B	-1.76435	4.77818e-05	0.00308326
																RNF149	-1.76427	0.000536874	0.0274971												KIAA1143	3.61827	0.000469579	0.0280446		RIN2	-1.76256	0.000132462	0.00747251
																RILPL2	-1.74906	0.00055765	0.0280832												IER5L	3.79287	1.06353e-05	0.00110607		SAMSN1	-1.75654	5.36968e-05	0.00339787
																DDIT4	-1.74578	0.000795031	0.038276												CEBPA	3.87909	3.63872e-05	0.00327597		SPSB1	-1.75375	0.00105757	0.039611
																PLEKHO2	1.67766	0.000844089	0.0401353												HHEX	4.34472	0.000115523	0.0088769		IL10RA	-1.74845	3.86689e-05	0.00258287
																SP3	1.73244	0.00065566	0.0324754												AC068580.4	4.59899	0.000860654	0.0445619		B4GALT1	-1.74253	6.82345e-05	0.00414335
																SMAD7	1.83554	0.000508304	0.0265998												CEBPE	4.59899	0.000860654	0.0445619		NFE2L2	-1.71513	0.000398864	0.0190299
																NRBF2	1.85916	0.000420589	0.0223991												MTERF3	4.59899	0.000860654	0.0445619		BTG2	-1.71171	0.000186457	0.010098
																CYTIP	1.88467	0.000374379	0.0203893												PEAK3	4.59899	0.000860654	0.0445619		CLIC4	-1.70309	0.000133005	0.00747251
																NUP50	1.90126	0.000468283	0.0246125												PPP1R26	4.59899	0.000860654	0.0445619		ITPRIP	-1.6872	0.000303534	0.0151553
																LPAR6	1.91136	0.000264555	0.0156087												INKA2	4.73106	0.000473862	0.028161		NAB1	-1.68674	0.000641919	0.0276623
																TXNIP	1.92971	0.00017304	0.0112579												TIGD1	4.85204	0.000261765	0.0174471		ACVR2A	-1.6865	0.000262626	0.0133835
																KLHL24	1.9341	0.000357179	0.0197202												ZFAND4	4.85204	0.000261765	0.0174471		MSC	-1.68471	8.94357e-05	0.00524529
																MKRN1	1.98917	0.000347823	0.0193815												DCTPP1	4.95975	0.000182543	0.0130308		RAB12	-1.67476	0.000924563	0.0358581
																CTCF	1.99844	0.000282254	0.0163771												SUOX	4.96366	0.00014501	0.0107901		SLC2A6	-1.65991	0.000231776	0.0120634
																P2RY11	2.04253	0.000919316	0.043054												ZNF500	4.96366	0.00014501	0.0107901		ZNF267	-1.65165	0.000264916	0.0134392
																PGGT1B	2.04282	0.000157	0.0103827												B3GNT8	5.06022	9.31265e-05	0.00748986		SLAMF7	-1.64614	0.000388626	0.0186898
																MIS18BP1	2.15109	8.6182e-05	0.00599588												ALKBH4	5.0845	0.000179391	0.012882		BTG1	-1.63432	0.000568166	0.0252068
																PHF23	2.17564	0.000603224	0.0301261												MRFAP1L1	5.27365	6.00906e-05	0.00510516		FFAR2	-1.63235	0.00114472	0.0424782
																CCL24	2.32414	0.000221753	0.0134875												SERTAD3	5.65742	7.41973e-05	0.00625955		CHML	-1.61668	0.000390464	0.0187034
																MAP3K1	2.33419	0.000392022	0.0210642												ADORA3	5.71537	5.14762e-05	0.00443578		ZNF697	-1.59848	0.000228403	0.0119395
																CHAMP1	2.55614	0.000895474	0.0422664																	KMO	-1.56858	0.000472225	0.0217531
																CCR2	2.5685	1.02522e-05	0.00090732																	ITGB8	-1.54672	0.000681863	0.0289683
																MIDN	2.59492	3.64356e-06	0.000381338																	CDC42EP3	-1.52031	0.00105505	0.039611
																KCTD7	2.66192	0.000133569	0.00888196																	MXD1	-1.51088	0.000866853	0.0346252
																LYL1	2.69275	8.15752e-05	0.00577553																	RILPL2	-1.50414	0.000483661	0.0221949
																CASS4	2.79681	0.000168451	0.0110189																	SNX10	-1.49325	0.000674367	0.0287515
																FAM78A	2.95288	0.000516601	0.0268009																	TANK	-1.49215	0.000857327	0.0344737
																C11orf68	3.05221	0.000221878	0.0134875																	NRP2	-1.48763	0.000997043	0.0380554
																PDK4	3.09367	0.00019518	0.0123683																	PRDM1	-1.48253	0.000613226	0.0267326
																CEBPA	3.26932	4.61514e-06	0.00045531																	ANKLE2	-1.46645	0.000836392	0.0338625
																CRTAM	3.33986	0.000972199	0.0453542																	TP53BP2	-1.45457	0.000931068	0.0359943
																HLX	3.3441	0.000839507	0.0400965																	TNIP1	-1.44438	0.000793632	0.0327898
																GON7	3.43425	0.000524325	0.0270849																	AZIN1	-1.43728	0.00124414	0.0458587
																FRAT1	3.45874	0.000533206	0.0274259																	B3GNT5	-1.43448	0.00132658	0.0483318
																FOS	3.60966	8.89593e-09	1.67299e-06																	ISG15	-1.41169	0.000890926	0.03512
																IER5L	4.12996	2.6573e-08	4.44212e-06																	SMS	-1.37642	0.00129167	0.0472029
																ANXA3	4.58973	0.000760838	0.0367769																	IL17RA	1.57762	0.00038412	0.0186221
																ZNF230	4.629	0.000701922	0.0343428																	PLEKHO2	1.61387	0.000305048	0.0151553
																ADORA3	4.65133	0.000667313	0.0329171																	THEMIS2	1.63004	0.000799716	0.0328566
																TNFRSF10D	4.96269	0.000178836	0.0115724																	ZCCHC2	1.67034	0.00103305	0.0390578
																TBCE.1	5.29944	3.05137e-05	0.0024162																	CYTIP	1.71501	0.000620496	0.0268353
																TAF5	5.38843	1.79923e-05	0.00149544																	BCOR	1.74292	0.000520272	0.0235159
																SERTAD3	5.42646	1.31753e-05	0.00112519																	RAP2B	1.74433	0.000239058	0.0123888
																HHEX	6.52468	1.15492e-09	3.15924e-07																	KCNE3	1.75093	0.00135711	0.0492946
																																				TLR1	1.76264	0.000300835	0.0151336
																																				SP3	1.79245	0.000176905	0.00966787
																																				KLF10	1.80288	0.000177792	0.00967235
																																				NCBP3	1.80753	0.000543222	0.02437
																																				IRF2BP2	1.82592	0.000101448	0.00589234
																																				MCEMP1	1.86253	0.000256526	0.013186
																																				RNF168	1.88453	0.000728395	0.0306197
																																				AGO1	1.91	0.000304601	0.0151553
																																				NLRC4	1.91102	0.00101909	0.0386514
																																				CTDSP2	1.92699	0.000523113	0.0235558
																																				CRTC3	1.94039	0.000664367	0.0285275
																																				CCR2	1.95111	0.00108776	0.0406153
																																				NUP50	1.95699	0.000599394	0.0264945
																																				THAP12	2.03575	0.000615897	0.0267326
																																				LPAR6	2.09983	1.14277e-05	0.000858722
																																				FAM78A	2.11687	0.000329896	0.0161233
																																				TNFRSF1A	2.12661	5.89582e-05	0.00369195
																																				CLPX	2.15772	0.000716619	0.0302973
																																				IL27RA	2.15935	0.000316831	0.0156117
																																				ZBED5	2.16543	0.000435639	0.02054
																																				MT1E	2.19924	1.56061e-05	0.0011441
																																				SETD1B	2.20559	0.000343696	0.0167298
																																				OGFR	2.29661	0.000800715	0.0328566
																																				SEPHS2	2.30536	0.000209914	0.011118
																																				SMAD7	2.31021	3.83901e-06	0.00031832
																																				NRBF2	2.35297	3.21698e-05	0.0021976
																																				LILRA1	2.43979	0.00110591	0.0411653
																																				FRAT2	2.45004	0.000262706	0.0133835
																																				BRAP	2.50257	0.000195448	0.0105375
																																				MBD4	2.51379	8.43433e-07	7.92234e-05
																																				RAB42	2.53526	6.13171e-05	0.00381977
																																				PHF23	2.63254	6.90469e-05	0.00417162
																																				TRIM27	2.68862	5.50064e-05	0.00346252
																																				DDX20	2.75725	0.000968638	0.0373267
																																				NRROS	2.75843	3.26389e-05	0.00221705
																																				HHEX	2.76945	0.000901822	0.0353179
																																				ITGA11	2.77377	0.00010391	0.00597755
																																				TNFRSF12A	2.77608	2.58413e-05	0.00180634
																																				TXNIP	2.79529	2.40524e-08	2.95084e-06
																																				CASS4	2.81079	7.3483e-05	0.00437369
																																				TRIM23	2.97844	0.000218048	0.0114982
																																				FOS	3.00141	1.08507e-08	1.48248e-06
																																				MIDN	3.09816	6.13295e-09	8.77816e-07
																																				DBR1	3.14057	6.31405e-05	0.00389464
																																				GTF3C4	3.26662	0.00100523	0.0382465
																																				LENG1	3.31025	0.000820086	0.033537
																																				IER5L	3.31977	9.19715e-08	1.00525e-05
																																				ZNF331	3.32431	4.36213e-07	4.26389e-05
																																				ZNF322	3.568	0.000168564	0.00925411
																																				PPP1R3D	3.57081	0.000159853	0.00889777
																																				ZNF141	3.68676	7.04679e-05	0.00423617
																																				PIGBOS1	4.08655	2.4807e-06	0.000211528
																																				CEBPA	4.1572	7.9089e-10	1.26785e-07
																																				CEP295NL	4.65207	0.00128345	0.0470453
																																				S1PR3	4.67624	0.00118425	0.0438098
																																				MALSU1	4.7028	0.000989868	0.0379019
																																				ZFP14	4.7028	0.000989868	0.0379019
																																				MEX3B	4.75016	0.000839311	0.0338625
																																				ZNF225	4.75016	0.000839311	0.0338625
																																				C17orf80	4.81865	0.00060267	0.0265417
																																				STOX2	4.83993	0.000609808	0.0267326
																																				ARHGEF9	4.84097	0.000555063	0.0248086
																																				ZBTB24	4.86293	0.000511589	0.0232986
																																				ZNF324	4.86293	0.000511589	0.0232986
																																				C11orf45	4.90586	0.000434044	0.02054
																																				ZNF684	4.90586	0.000434044	0.02054
																																				PDK4	4.95925	1.93019e-09	2.93755e-07
																																				RHNO1	4.96753	0.000310733	0.0153742
																																				FADD	5.13801	0.000125103	0.0071285
																																				TMEM121B	5.55685	8.70348e-06	0.000670781
																																				CHAMP1	5.99819	2.12718e-07	2.20475e-05
